# Supplementary material for: Unsupervised statistical discovery of spaced motifs in prokaryotic genomes
Source: BMC Genomics. 2017 Jan 5;18:27. doi: 10.1186/s12864-016-3400-0 (PMC5217627; doi:10.1186/s12864-016-3400-0)
Supplement: Additional file 2: — Table S2.. Significant motif pairs detected in 569 analyzed genomes. Description of data: The table contains 3326 motif pairs in 569 genomes that identified as significant by our approach. (CSV 300 kb) [file 12864_2016_3400_MOESM2_ESM.csv]

Supplementary Table S2. Significant motif pairs detected in 569 analyzed genomes
Genome	Motif	d	Initial_n	Reduced_n	Difference	Cutoff	Reduced_n/Cutoff	Gene	Intergenic	Overlap
Leifsonia_xyli_CTCB07_uid57759	CGATG_CACGA	65	42	42	0	41	1.02	83.33%	11.90%	4.76%
Leifsonia_xyli_CTCB07_uid57759	TCGTG_CATCG	65	48	48	0	44	1.09	77.08%	20.83%	2.08%
Leifsonia_xyli_CTCB07_uid57759	CGAGG_CCTCG	46	72	69	3	66	1.05	81.94%	15.27%	2.77%
Leifsonia_xyli_CTCB07_uid57759	CGATC_GATCG	77	79	78	1	78	1	84.81%	10.12%	5.06%
Leifsonia_xyli_CTCB07_uid57759	CGTCG_CCTCG	73	95	95	0	85	1.12	80.00%	15.78%	4.21%
Leifsonia_xyli_CTCB07_uid57759	CGAGG_CGACG	73	100	99	1	86	1.15	84.00%	13.00%	3.00%
Leifsonia_xyli_CTCB07_uid57759	TCGGC_GCCGA	51	103	95	8	93	1.02	81.55%	16.50%	1.94%
Leifsonia_xyli_CTCB07_uid57759	CGACG_CGTCG	49	125	120	5	105	1.14	79.52%	18.89%	1.57%
Salinispora_tropica_CNB_440_uid58565	ACCTG_TGCTG	79	62	62	0	58	1.07	93.54%	4.83%	1.61%
Salinispora_tropica_CNB_440_uid58565	CAGCA_CAGGT	79	66	65	1	59	1.1	92.42%	6.06%	1.51%
Salinispora_tropica_CNB_440_uid58565	CTCGT_CCTCG	63	71	71	0	63	1.13	89.04%	4.10%	6.84%
Salinispora_tropica_CNB_440_uid58565	CGAGG_ACGAG	63	76	73	3	66	1.11	96.05%	0.00%	3.94%
Salinispora_tropica_CNB_440_uid58565	ACCTC_CCTCG	44	76	70	6	66	1.06	97.36%	0.00%	2.63%
Salinispora_tropica_CNB_440_uid58565	CGAGG_GAGGT	44	79	73	6	69	1.06	97.56%	2.43%	0.00%
Salinispora_tropica_CNB_440_uid58565	CGATG_CGATC	67	72	72	0	67	1.07	91.78%	4.10%	4.10%
Salinispora_tropica_CNB_440_uid58565	GATCG_CATCG	67	76	75	1	67	1.12	90.90%	2.59%	6.49%
Salinispora_tropica_CNB_440_uid58565	TCGAC_GTCGA	42	101	94	7	90	1.04	92.07%	2.97%	4.95%
Salinispora_tropica_CNB_440_uid58565	CGAGC_GCTCG	61	121	118	3	104	1.13	96.69%	0.82%	2.47%
Salinispora_tropica_CNB_440_uid58565	CCTCG_CCAGC	67	118	113	5	110	1.03	94.06%	3.38%	2.54%
Salinispora_tropica_CNB_440_uid58565	GCTGG_CGAGG	67	123	120	3	113	1.06	94.30%	1.62%	4.06%
Salinispora_tropica_CNB_440_uid58565	CGTCG_CGACG	85	204	201	3	168	1.2	92.30%	2.40%	5.28%
Salinispora_tropica_CNB_440_uid58565	CGGCG_GCCGA	59	354	328	26	296	1.11	93.82%	3.37%	2.80%
Salinispora_tropica_CNB_440_uid58565	TCGGC_CGCCG	59	349	329	20	296	1.11	91.16%	4.84%	3.98%
Natranaerobius_thermophilus_JW_NM_WN_LF_uid59001	GCTTC_TCTTC	19	46	43	3	38	1.13	100.00%	0.00%	0.00%
Natranaerobius_thermophilus_JW_NM_WN_LF_uid59001	GAAGA_GAAGC	19	44	43	1	39	1.1	97.72%	2.27%	0.00%
Natranaerobius_thermophilus_JW_NM_WN_LF_uid59001	TTCTT_TTCTT	16	141	114	27	106	1.08	95.80%	3.49%	0.69%
Natranaerobius_thermophilus_JW_NM_WN_LF_uid59001	AAGAA_AAGAA	16	146	116	30	115	1.01	93.95%	5.36%	0.67%
Polaromonas_naphthalenivorans_CJ2_uid58273	GCTAT_TATAG	6	24	13	11	9	1.44	19.51%	73.17%	7.31%
Polaromonas_naphthalenivorans_CJ2_uid58273	CTATA_ATAGC	6	33	13	20	10	1.3	20.45%	77.27%	2.27%
Polaromonas_naphthalenivorans_CJ2_uid58273	TATTA_TAGCA	6	28	13	15	10	1.3	27.27%	72.72%	0.00%
Polaromonas_naphthalenivorans_CJ2_uid58273	TGCTA_TAATA	6	27	14	13	10	1.4	21.42%	73.80%	4.76%
Polaromonas_naphthalenivorans_CJ2_uid58273	GCTAT_AGTAG	6	30	14	16	11	1.27	35.71%	59.52%	4.76%
Polaromonas_naphthalenivorans_CJ2_uid58273	CTACT_ATAGC	6	35	13	22	11	1.18	37.03%	53.70%	9.25%
Polaromonas_naphthalenivorans_CJ2_uid58273	GCTAT_GATAG	6	35	16	19	11	1.45	12.24%	79.59%	8.16%
Polaromonas_naphthalenivorans_CJ2_uid58273	CTATC_ATAGC	6	35	17	18	12	1.42	18.75%	66.66%	14.58%
Polaromonas_naphthalenivorans_CJ2_uid58273	CAATA_AGCTA	15	33	19	14	12	1.58	15.15%	78.78%	6.06%
Polaromonas_naphthalenivorans_CJ2_uid58273	TAGCT_TATTG	15	37	16	21	13	1.23	13.51%	78.37%	8.10%
Polaromonas_naphthalenivorans_CJ2_uid58273	GCTAT_CATAG	6	33	14	19	12	1.17	32.55%	62.79%	4.65%
Polaromonas_naphthalenivorans_CJ2_uid58273	CTATG_ATAGC	6	39	18	21	13	1.38	31.37%	56.86%	11.76%
Polaromonas_naphthalenivorans_CJ2_uid58273	AGCTA_TAGCG	9	44	13	31	12	1.08	36.17%	51.06%	12.76%
Polaromonas_naphthalenivorans_CJ2_uid58273	CGCTA_TAGCT	9	43	12	31	12	1	43.18%	45.45%	11.36%
Polaromonas_naphthalenivorans_CJ2_uid58273	GCTAT_AGCTA	9	41	17	24	13	1.31	18.75%	77.08%	4.16%
Polaromonas_naphthalenivorans_CJ2_uid58273	TAGCT_ATAGC	9	44	17	27	13	1.31	46.66%	46.66%	6.66%
Polaromonas_naphthalenivorans_CJ2_uid58273	TTGCG_TATTA	23	48	23	25	13	1.77	29.16%	68.75%	2.08%
Polaromonas_naphthalenivorans_CJ2_uid58273	TAATA_CGCAA	23	43	26	17	13	2	23.25%	65.11%	11.62%
Polaromonas_naphthalenivorans_CJ2_uid58273	TAGCT_ATTTG	32	34	18	16	13	1.38	26.47%	61.76%	11.76%
Polaromonas_naphthalenivorans_CJ2_uid58273	CAAAT_AGCTA	32	46	20	26	15	1.33	34.78%	58.69%	6.52%
Polaromonas_naphthalenivorans_CJ2_uid58273	CAATA_GCTAT	16	33	20	13	13	1.54	18.18%	75.75%	6.06%
Polaromonas_naphthalenivorans_CJ2_uid58273	ATAGC_TATTG	16	45	22	23	15	1.47	13.33%	80.00%	6.66%
Polaromonas_naphthalenivorans_CJ2_uid58273	GCTAT_TAGCA	8	99	18	81	14	1.29	24.59%	71.31%	4.09%
Polaromonas_naphthalenivorans_CJ2_uid58273	TGCTA_ATAGC	8	107	15	92	15	1	25.53%	71.63%	2.83%
Polaromonas_naphthalenivorans_CJ2_uid58273	GCTAT_AATAG	6	72	19	53	14	1.36	17.76%	76.97%	5.26%
Polaromonas_naphthalenivorans_CJ2_uid58273	CTATT_ATAGC	6	70	21	49	15	1.4	15.86%	79.31%	4.82%
Polaromonas_naphthalenivorans_CJ2_uid58273	AGCTA_TAGCA	9	107	21	86	14	1.5	28.35%	66.41%	5.22%
Polaromonas_naphthalenivorans_CJ2_uid58273	TGCTA_TAGCT	9	109	20	89	15	1.33	28.66%	66.66%	4.66%
Polaromonas_naphthalenivorans_CJ2_uid58273	ATAGC_ATTTG	33	40	28	12	15	1.87	27.50%	62.50%	10.00%
Polaromonas_naphthalenivorans_CJ2_uid58273	CAAAT_GCTAT	33	46	24	22	16	1.5	34.78%	60.86%	4.34%
Polaromonas_naphthalenivorans_CJ2_uid58273	CTTTT_TAGCA	37	45	18	27	15	1.2	28.88%	66.66%	4.44%
Polaromonas_naphthalenivorans_CJ2_uid58273	TGCTA_AAAAG	37	46	19	27	16	1.19	19.56%	73.91%	6.52%
Polaromonas_naphthalenivorans_CJ2_uid58273	TTTTG_TAGCA	36	46	23	23	15	1.53	26.08%	71.73%	2.17%
Polaromonas_naphthalenivorans_CJ2_uid58273	TGCTA_CAAAA	36	49	21	28	16	1.31	22.44%	73.46%	4.08%
Polaromonas_naphthalenivorans_CJ2_uid58273	TAGCT_TTTGA	33	47	27	20	15	1.8	29.16%	62.50%	8.33%
Polaromonas_naphthalenivorans_CJ2_uid58273	TCAAA_AGCTA	33	56	26	30	16	1.63	32.14%	62.50%	5.35%
Polaromonas_naphthalenivorans_CJ2_uid58273	TAGCT_ATTGC	16	56	21	35	15	1.4	12.28%	80.70%	7.01%
Polaromonas_naphthalenivorans_CJ2_uid58273	GCAAT_AGCTA	16	53	30	23	15	2	13.20%	79.24%	7.54%
Polaromonas_naphthalenivorans_CJ2_uid58273	TAATA_TGCGC	21	50	21	29	16	1.31	24.00%	64.00%	12.00%
Polaromonas_naphthalenivorans_CJ2_uid58273	GCGCA_TATTA	21	45	17	28	17	1	17.77%	77.77%	4.44%
Polaromonas_naphthalenivorans_CJ2_uid58273	GCTAT_TAGCT	8	106	18	88	16	1.13	22.66%	71.33%	6.00%
Polaromonas_naphthalenivorans_CJ2_uid58273	AGCTA_ATAGC	8	126	22	104	16	1.38	21.93%	69.03%	9.03%
Polaromonas_naphthalenivorans_CJ2_uid58273	TCAAA_GCTAT	34	60	24	36	16	1.5	33.33%	61.66%	5.00%
Polaromonas_naphthalenivorans_CJ2_uid58273	ATAGC_TTTGA	34	49	21	28	18	1.17	28.00%	64.00%	8.00%
Polaromonas_naphthalenivorans_CJ2_uid58273	TGCTA_GCAAA	35	77	28	49	16	1.75	19.48%	72.72%	7.79%
Polaromonas_naphthalenivorans_CJ2_uid58273	TTTGC_TAGCA	35	72	24	48	17	1.41	29.16%	69.44%	1.38%
Polaromonas_naphthalenivorans_CJ2_uid58273	TGCGC_TATTA	22	52	22	30	17	1.29	30.76%	65.38%	3.84%
Polaromonas_naphthalenivorans_CJ2_uid58273	TAATA_GCGCA	22	51	29	22	17	1.71	25.49%	64.70%	9.80%
Polaromonas_naphthalenivorans_CJ2_uid58273	TTGCG_TAGCA	34	84	31	53	17	1.82	29.76%	69.04%	1.19%
Polaromonas_naphthalenivorans_CJ2_uid58273	TGCTA_CGCAA	34	98	30	68	17	1.76	25.51%	66.32%	8.16%
Polaromonas_naphthalenivorans_CJ2_uid58273	GCAAT_GCTAT	17	55	23	32	18	1.28	20.00%	74.54%	5.45%
Polaromonas_naphthalenivorans_CJ2_uid58273	ATAGC_ATTGC	17	62	20	42	18	1.11	11.11%	82.53%	6.34%
Polaromonas_naphthalenivorans_CJ2_uid58273	CTTTT_AGCTA	23	86	35	51	18	1.94	24.41%	70.93%	4.65%
Polaromonas_naphthalenivorans_CJ2_uid58273	TAGCT_AAAAG	23	70	23	47	18	1.28	12.85%	85.71%	1.42%
Polaromonas_naphthalenivorans_CJ2_uid58273	TTGCG_AATAG	32	53	28	25	18	1.56	26.41%	69.81%	3.77%
Polaromonas_naphthalenivorans_CJ2_uid58273	CTATT_CGCAA	32	68	29	39	20	1.45	25.00%	66.17%	8.82%
Polaromonas_naphthalenivorans_CJ2_uid58273	AATAG_GCAAA	23	60	26	34	19	1.37	15.00%	76.66%	8.33%
Polaromonas_naphthalenivorans_CJ2_uid58273	TTTGC_CTATT	23	78	31	47	20	1.55	25.64%	71.79%	2.56%
Polaromonas_naphthalenivorans_CJ2_uid58273	TTTTG_AGCTA	22	81	28	53	19	1.47	22.22%	72.83%	4.93%
Polaromonas_naphthalenivorans_CJ2_uid58273	TAGCT_CAAAA	22	81	27	54	20	1.35	13.58%	85.18%	1.23%
Polaromonas_naphthalenivorans_CJ2_uid58273	AATAG_CGCAA	22	85	38	47	19	2	23.52%	65.88%	10.58%
Polaromonas_naphthalenivorans_CJ2_uid58273	TTGCG_CTATT	22	90	35	55	20	1.75	26.66%	70.00%	3.33%
Polaromonas_naphthalenivorans_CJ2_uid58273	GCTAT_AGCAA	9	76	23	53	19	1.21	26.74%	68.60%	4.65%
Polaromonas_naphthalenivorans_CJ2_uid58273	TTGCT_ATAGC	9	89	29	60	20	1.45	21.56%	75.49%	2.94%
Polaromonas_naphthalenivorans_CJ2_uid58273	TGCGC_TAGCA	33	104	55	49	20	2.75	34.61%	61.53%	3.84%
Polaromonas_naphthalenivorans_CJ2_uid58273	TGCTA_GCGCA	33	116	49	67	22	2.23	29.31%	62.93%	7.75%
Polaromonas_naphthalenivorans_CJ2_uid58273	ATAGC_AAAAG	24	76	21	55	20	1.05	13.15%	84.21%	2.63%
Polaromonas_naphthalenivorans_CJ2_uid58273	CTTTT_GCTAT	24	81	24	57	21	1.14	20.98%	74.07%	4.93%
Polaromonas_naphthalenivorans_CJ2_uid58273	TAGCT_GCAAA	21	124	25	99	21	1.19	18.54%	79.03%	2.41%
Polaromonas_naphthalenivorans_CJ2_uid58273	TTTGC_AGCTA	21	127	32	95	21	1.52	26.77%	70.07%	3.14%
Polaromonas_naphthalenivorans_CJ2_uid58273	TTGCG_AGCTA	20	152	31	121	21	1.48	30.26%	67.10%	2.63%
Polaromonas_naphthalenivorans_CJ2_uid58273	TAGCT_CGCAA	20	161	36	125	21	1.71	25.92%	71.60%	2.46%
Polaromonas_naphthalenivorans_CJ2_uid58273	GCGCA_TAGCA	32	96	35	61	21	1.67	22.91%	71.87%	5.20%
Polaromonas_naphthalenivorans_CJ2_uid58273	TGCTA_TGCGC	32	112	34	78	22	1.55	21.42%	70.53%	8.03%
Polaromonas_naphthalenivorans_CJ2_uid58273	CAGCT_ATAGC	9	89	26	63	22	1.18	24.03%	67.30%	8.65%
Polaromonas_naphthalenivorans_CJ2_uid58273	GCTAT_AGCTG	9	92	24	68	23	1.04	30.35%	64.28%	5.35%
Polaromonas_naphthalenivorans_CJ2_uid58273	ATAGC_TTGCG	18	87	26	61	22	1.18	15.55%	76.66%	7.77%
Polaromonas_naphthalenivorans_CJ2_uid58273	CGCAA_GCTAT	18	67	27	40	22	1.23	20.89%	73.13%	5.97%
Polaromonas_naphthalenivorans_CJ2_uid58273	GCTAT_GCAAA	34	80	27	53	22	1.23	16.25%	77.50%	6.25%
Polaromonas_naphthalenivorans_CJ2_uid58273	TTTGC_ATAGC	34	77	25	52	24	1.04	19.48%	72.72%	7.79%
Polaromonas_naphthalenivorans_CJ2_uid58273	TTTTG_GCTAT	23	76	30	46	23	1.3	21.05%	73.68%	5.26%
Polaromonas_naphthalenivorans_CJ2_uid58273	ATAGC_CAAAA	23	85	35	50	23	1.52	12.94%	84.70%	2.35%
Polaromonas_naphthalenivorans_CJ2_uid58273	TGCGC_AATAG	31	62	28	34	23	1.22	29.03%	67.74%	3.22%
Polaromonas_naphthalenivorans_CJ2_uid58273	CTATT_GCGCA	31	79	34	45	24	1.42	29.11%	60.75%	10.12%
Polaromonas_naphthalenivorans_CJ2_uid58273	TTGCG_ATAGC	33	93	48	45	23	2.09	22.58%	68.81%	8.60%
Polaromonas_naphthalenivorans_CJ2_uid58273	GCTAT_CGCAA	33	99	44	55	24	1.83	23.23%	69.69%	7.07%
Polaromonas_naphthalenivorans_CJ2_uid58273	ATAGC_GCAAA	22	126	36	90	24	1.5	16.66%	79.36%	3.96%
Polaromonas_naphthalenivorans_CJ2_uid58273	TTTGC_GCTAT	22	125	36	89	25	1.44	25.60%	71.20%	3.20%
Polaromonas_naphthalenivorans_CJ2_uid58273	TTGCG_GCTAT	21	153	43	110	24	1.79	30.06%	67.32%	2.61%
Polaromonas_naphthalenivorans_CJ2_uid58273	ATAGC_CGCAA	21	171	48	123	25	1.92	25.00%	70.34%	4.65%
Polaromonas_naphthalenivorans_CJ2_uid58273	GCGCA_AATAG	30	69	35	34	24	1.46	26.08%	68.11%	5.79%
Polaromonas_naphthalenivorans_CJ2_uid58273	CTATT_TGCGC	30	71	26	45	25	1.04	23.94%	67.60%	8.45%
Polaromonas_naphthalenivorans_CJ2_uid58273	AATAG_GCGCA	21	101	42	59	25	1.68	27.72%	62.37%	9.90%
Polaromonas_naphthalenivorans_CJ2_uid58273	TGCGC_CTATT	21	100	32	68	27	1.19	29.00%	67.00%	4.00%
Polaromonas_naphthalenivorans_CJ2_uid58273	TAGCT_TGCGC	18	189	50	139	27	1.85	22.91%	73.43%	3.64%
Polaromonas_naphthalenivorans_CJ2_uid58273	GCGCA_AGCTA	18	167	51	116	27	1.89	22.75%	73.05%	4.19%
Polaromonas_naphthalenivorans_CJ2_uid58273	TAGCT_GCGCA	19	190	61	129	27	2.26	29.31%	67.53%	3.14%
Polaromonas_naphthalenivorans_CJ2_uid58273	TGCGC_AGCTA	19	180	65	115	28	2.32	34.44%	62.22%	3.33%
Polaromonas_naphthalenivorans_CJ2_uid58273	TGCGC_ATAGC	32	115	57	58	30	1.9	30.43%	60.86%	8.69%
Polaromonas_naphthalenivorans_CJ2_uid58273	GCTAT_GCGCA	32	119	48	71	32	1.5	27.73%	64.70%	7.56%
Polaromonas_naphthalenivorans_CJ2_uid58273	ATAGC_TGCGC	19	203	71	132	32	2.22	23.30%	70.38%	6.31%
Polaromonas_naphthalenivorans_CJ2_uid58273	GCGCA_GCTAT	19	172	65	107	33	1.97	23.25%	72.09%	4.65%
Polaromonas_naphthalenivorans_CJ2_uid58273	GCGCA_ATAGC	31	121	50	71	32	1.56	23.96%	65.28%	10.74%
Polaromonas_naphthalenivorans_CJ2_uid58273	GCTAT_TGCGC	31	110	35	75	32	1.09	20.00%	73.63%	6.36%
Polaromonas_naphthalenivorans_CJ2_uid58273	TGCGC_GCTAT	20	180	46	134	33	1.39	33.88%	62.77%	3.33%
Polaromonas_naphthalenivorans_CJ2_uid58273	ATAGC_GCGCA	20	202	53	149	33	1.61	27.58%	67.48%	4.92%
Pyrobaculum_neutrophilum_V24Sta_uid58421	TTGAG_CTCAA	54	20	20	0	18	1.11	23.80%	76.19%	0.00%
Acidimicrobium_ferrooxidans_DSM_10331_uid59215	CGAGC_ACCTC	69	86	84	2	78	1.08	89.53%	2.32%	8.13%
Acidimicrobium_ferrooxidans_DSM_10331_uid59215	GAGGT_GCTCG	69	82	82	0	79	1.04	93.90%	0.00%	6.09%
Cellvibrio_japonicus_Ueda107_uid59139	CAGGT_ACCTG	71	47	47	0	45	1.04	97.87%	0.00%	2.12%
Methylobacterium_populi_BJ001_uid58937	TCACC_GGTGA	80	73	69	4	55	1.25	86.48%	10.81%	2.70%
Methylobacterium_populi_BJ001_uid58937	GAACA_CCTCG	66	72	71	1	57	1.25	88.88%	4.16%	6.94%
Methylobacterium_populi_BJ001_uid58937	CGAGG_TGTTC	66	71	69	2	59	1.17	90.14%	7.04%	2.81%
Methylobacterium_populi_BJ001_uid58937	CAGGA_CGACG	39	100	92	8	83	1.11	91.08%	5.94%	2.97%
Methylobacterium_populi_BJ001_uid58937	CGTCG_TCCTG	39	102	87	15	83	1.05	92.15%	5.88%	1.96%
Methylobacterium_populi_BJ001_uid58937	TCGAG_CTCGA	36	138	117	21	115	1.02	96.37%	2.17%	1.44%
Methylobacterium_populi_BJ001_uid58937	CGATG_CGATC	49	146	129	17	121	1.07	90.41%	5.47%	4.10%
Methylobacterium_populi_BJ001_uid58937	GATCG_CATCG	49	149	127	22	121	1.05	90.60%	3.35%	6.04%
Methylobacterium_populi_BJ001_uid58937	GCTCG_CGAGC	76	210	202	8	170	1.19	95.23%	2.38%	2.38%
Methylobacterium_populi_BJ001_uid58937	CGTCG_CGACG	61	263	238	25	196	1.21	93.15%	4.56%	2.28%
Methylobacterium_populi_BJ001_uid58937	TCGGC_GCCGA	84	308	297	11	247	1.2	94.42%	1.85%	3.71%
Shewanella_loihica_PV_4_uid58349	ATCGA_CATCG	30	53	50	3	43	1.16	96.22%	1.88%	1.88%
Shewanella_loihica_PV_4_uid58349	CGATG_TCGAT	30	47	44	3	44	1	100.00%	0.00%	0.00%
Shewanella_loihica_PV_4_uid58349	TCGAT_ATCGA	30	49	45	4	44	1.02	97.95%	0.00%	2.04%
Shewanella_loihica_PV_4_uid58349	AGCAG_CTGCT	39	69	68	1	61	1.11	97.10%	1.44%	1.44%
Shewanella_loihica_PV_4_uid58349	CTGCT_AGCAG	23	70	69	1	62	1.11	97.14%	1.42%	1.42%
Shewanella_loihica_PV_4_uid58349	AGCTG_AGCAG	67	70	69	1	64	1.08	98.57%	0.00%	1.42%
Shewanella_loihica_PV_4_uid58349	CTGCT_CAGCT	67	73	72	1	67	1.07	95.89%	1.36%	2.73%
Streptococcus_gordonii_Challis_substr__CH1_uid57667	GTACA_TGTAC	37	25	25	0	13	1.92	4.00%	96.00%	0.00%
Streptococcus_gordonii_Challis_substr__CH1_uid57667	TACAA_TGTAC	36	23	23	0	14	1.64	0.00%	100.00%	0.00%
Streptococcus_gordonii_Challis_substr__CH1_uid57667	GTACA_TTGTA	36	24	24	0	16	1.5	4.16%	95.83%	0.00%
Streptococcus_gordonii_Challis_substr__CH1_uid57667	TACAA_TTGTA	35	27	27	0	21	1.29	14.81%	85.18%	0.00%
Mycobacterium_avium_104_uid57693	AAAAC_TTTTC	16	17	15	2	11	1.36	100.00%	0.00%	0.00%
Mycobacterium_avium_104_uid57693	GAAAA_GTTTT	16	24	18	6	11	1.64	70.83%	25.00%	4.16%
Mycobacterium_avium_104_uid57693	AAAAC_GTTTT	15	18	14	4	11	1.27	94.44%	5.55%	0.00%
Mycobacterium_avium_104_uid57693	GAAAT_TTTGG	18	23	20	3	12	1.67	82.60%	8.69%	8.69%
Mycobacterium_avium_104_uid57693	CCAAA_ATTTC	18	19	15	4	13	1.15	94.73%	5.26%	0.00%
Mycobacterium_avium_104_uid57693	CGAAA_ACTTT	17	17	17	0	12	1.42	100.00%	0.00%	0.00%
Mycobacterium_avium_104_uid57693	AAAGT_TTTCG	17	19	13	6	13	1	68.42%	21.05%	10.52%
Mycobacterium_avium_104_uid57693	CGAAA_TTTTG	18	23	21	2	12	1.75	78.26%	17.39%	4.34%
Mycobacterium_avium_104_uid57693	CAAAA_TTTCG	18	26	22	4	14	1.57	69.23%	26.92%	3.84%
Mycobacterium_avium_104_uid57693	GAAAA_TTTTC	17	26	17	9	12	1.42	88.46%	3.84%	7.69%
Mycobacterium_avium_104_uid57693	CCAAA_AATTC	18	19	17	2	13	1.31	89.47%	10.52%	0.00%
Mycobacterium_avium_104_uid57693	GAATT_TTTGG	18	23	18	5	13	1.38	82.60%	13.04%	4.34%
Mycobacterium_avium_104_uid57693	CGAAA_CTTTT	17	21	19	2	13	1.46	76.19%	19.04%	4.76%
Mycobacterium_avium_104_uid57693	AAAAG_TTTCG	17	35	21	14	14	1.5	85.71%	8.57%	5.71%
Mycobacterium_avium_104_uid57693	CAAAG_TTTCG	18	27	21	6	14	1.5	92.59%	3.70%	3.70%
Mycobacterium_avium_104_uid57693	CGAAA_CTTTG	18	21	20	1	14	1.43	85.71%	9.52%	4.76%
Mycobacterium_avium_104_uid57693	TGAAA_ATTCG	19	23	22	1	14	1.57	86.95%	13.04%	0.00%
Mycobacterium_avium_104_uid57693	CGAAT_TTTCA	19	26	25	1	14	1.79	92.30%	7.69%	0.00%
Mycobacterium_avium_104_uid57693	CGAAA_CAATT	17	22	18	4	14	1.29	90.90%	0.00%	9.09%
Mycobacterium_avium_104_uid57693	AATTG_TTTCG	17	22	14	8	14	1	86.36%	9.09%	4.54%
Mycobacterium_avium_104_uid57693	CGAAA_TTTCA	19	32	27	5	14	1.93	71.87%	15.62%	12.50%
Mycobacterium_avium_104_uid57693	TGAAA_TTTCG	19	31	29	2	14	2.07	87.09%	3.22%	9.67%
Mycobacterium_avium_104_uid57693	AAATC_TTTCG	17	25	22	3	14	1.57	88.00%	8.00%	4.00%
Mycobacterium_avium_104_uid57693	CGAAA_GATTT	17	26	21	5	15	1.4	84.61%	15.38%	0.00%
Mycobacterium_avium_104_uid57693	CGAAA_AATTG	18	24	20	4	14	1.43	75.00%	8.33%	16.66%
Mycobacterium_avium_104_uid57693	CAATT_TTTCG	18	24	18	6	14	1.29	95.83%	0.00%	4.16%
Mycobacterium_avium_104_uid57693	ACGAA_TTTTC	19	21	19	2	14	1.36	85.71%	9.52%	4.76%
Mycobacterium_avium_104_uid57693	GAAAA_TTCGT	19	22	21	1	14	1.5	90.90%	4.54%	4.54%
Mycobacterium_avium_104_uid57693	CGAAA_GTTTT	17	34	22	12	15	1.47	85.29%	11.76%	2.94%
Mycobacterium_avium_104_uid57693	AAAAC_TTTCG	17	35	23	12	15	1.53	80.00%	14.28%	5.71%
Mycobacterium_avium_104_uid57693	CGAAT_TTTTC	18	30	25	5	15	1.67	90.00%	6.66%	3.33%
Mycobacterium_avium_104_uid57693	GAAAA_ATTCG	18	43	32	11	16	2	88.37%	6.97%	4.65%
Mycobacterium_avium_104_uid57693	AAATC_ATTCG	17	26	19	7	15	1.27	73.07%	15.38%	11.53%
Mycobacterium_avium_104_uid57693	CGAAT_GATTT	17	22	19	3	15	1.27	90.90%	4.54%	4.54%
Mycobacterium_avium_104_uid57693	CGAAA_TTTGG	19	47	40	7	15	2.67	91.48%	6.38%	2.12%
Mycobacterium_avium_104_uid57693	CCAAA_TTTCG	19	47	33	14	16	2.06	89.36%	6.38%	4.25%
Mycobacterium_avium_104_uid57693	CGAAT_TTTGG	19	29	27	2	15	1.8	89.65%	10.34%	0.00%
Mycobacterium_avium_104_uid57693	CCAAA_ATTCG	19	25	25	0	16	1.56	96.00%	4.00%	0.00%
Mycobacterium_avium_104_uid57693	CGAAA_CTTTC	18	31	28	3	15	1.87	90.32%	6.45%	3.22%
Mycobacterium_avium_104_uid57693	GAAAG_TTTCG	18	34	28	6	16	1.75	85.29%	11.76%	2.94%
Mycobacterium_avium_104_uid57693	CGAAA_ATTGG	19	30	27	3	16	1.69	86.66%	3.33%	10.00%
Mycobacterium_avium_104_uid57693	CCAAT_TTTCG	19	33	30	3	16	1.88	93.93%	3.03%	3.03%
Mycobacterium_avium_104_uid57693	GAAAT_TTTCG	18	32	25	7	16	1.56	87.50%	9.37%	3.12%
Mycobacterium_avium_104_uid57693	CGAAA_ATTTC	18	42	32	10	17	1.88	80.95%	14.28%	4.76%
Mycobacterium_avium_104_uid57693	CGAAA_TTTTC	18	46	34	12	16	2.13	86.95%	8.69%	4.34%
Mycobacterium_avium_104_uid57693	GAAAA_TTTCG	18	64	40	24	17	2.35	84.37%	7.81%	7.81%
Mycobacterium_avium_104_uid57693	GAAAT_ATTCG	18	26	23	3	16	1.44	76.92%	15.38%	7.69%
Mycobacterium_avium_104_uid57693	CGAAT_ATTTC	18	27	23	4	17	1.35	88.88%	7.40%	3.70%
Mycobacterium_avium_104_uid57693	GAAAG_ATTCG	18	25	18	7	16	1.13	88.00%	4.00%	8.00%
Mycobacterium_avium_104_uid57693	CGAAT_CTTTC	18	30	25	5	17	1.47	83.33%	6.66%	10.00%
Mycobacterium_avium_104_uid57693	CGAAA_AATTC	18	41	33	8	17	1.94	92.68%	4.87%	2.43%
Mycobacterium_avium_104_uid57693	GAATT_TTTCG	18	43	32	11	18	1.78	86.04%	13.95%	0.00%
Mycobacterium_avium_104_uid57693	GAAAA_TTCGA	19	27	26	1	17	1.53	81.48%	7.40%	11.11%
Mycobacterium_avium_104_uid57693	TCGAA_TTTTC	19	27	22	5	17	1.29	96.29%	3.70%	0.00%
Mycobacterium_avium_104_uid57693	CGAAA_GAATT	17	34	25	9	17	1.47	91.17%	5.88%	2.94%
Mycobacterium_avium_104_uid57693	AATTC_TTTCG	17	38	26	12	18	1.44	92.10%	5.26%	2.63%
Mycobacterium_avium_104_uid57693	AATCG_TTTCG	16	26	24	2	17	1.41	92.30%	3.84%	3.84%
Mycobacterium_avium_104_uid57693	CGAAA_CGATT	16	31	27	4	19	1.42	83.87%	12.90%	3.22%
Mycobacterium_avium_104_uid57693	CGAAA_GGTTT	16	31	27	4	19	1.42	70.96%	22.58%	6.45%
Mycobacterium_avium_104_uid57693	AAACC_TTTCG	16	38	28	10	19	1.47	81.57%	13.15%	5.26%
Mycobacterium_avium_104_uid57693	CGAAA_GTTTC	18	42	30	12	19	1.58	80.95%	11.90%	7.14%
Mycobacterium_avium_104_uid57693	GAAAC_TTTCG	18	38	33	5	19	1.74	94.73%	2.63%	2.63%
Mycobacterium_avium_104_uid57693	CCGAA_TTTGG	20	33	23	10	19	1.21	93.93%	6.06%	0.00%
Mycobacterium_avium_104_uid57693	CCAAA_TTCGG	20	33	21	12	19	1.11	96.96%	3.03%	0.00%
Mycobacterium_avium_104_uid57693	GAATC_TTTCG	18	34	30	4	19	1.58	82.35%	8.82%	8.82%
Mycobacterium_avium_104_uid57693	CGAAA_GATTC	18	32	27	5	21	1.29	81.25%	6.25%	12.50%
Mycobacterium_avium_104_uid57693	CCGAA_TTTTC	19	28	27	1	20	1.35	96.42%	0.00%	3.57%
Mycobacterium_avium_104_uid57693	GAAAA_TTCGG	19	37	32	5	20	1.6	83.78%	10.81%	5.40%
Mycobacterium_avium_104_uid57693	GAATT_TTCGA	19	29	27	2	20	1.35	86.20%	10.34%	3.44%
Mycobacterium_avium_104_uid57693	TCGAA_AATTC	19	31	25	6	20	1.25	90.32%	3.22%	6.45%
Mycobacterium_avium_104_uid57693	ACGAA_TTTCG	20	42	32	10	20	1.6	88.09%	9.52%	2.38%
Mycobacterium_avium_104_uid57693	CGAAA_TTCGT	20	34	26	8	21	1.24	94.11%	2.94%	2.94%
Mycobacterium_avium_104_uid57693	CGGAA_TTTCG	19	41	36	5	22	1.64	87.80%	9.75%	2.43%
Mycobacterium_avium_104_uid57693	CGAAA_TTCCG	19	54	46	8	22	2.09	85.18%	14.81%	0.00%
Mycobacterium_avium_104_uid57693	CGAAT_TTTCG	19	73	56	17	22	2.55	87.67%	9.58%	2.73%
Mycobacterium_avium_104_uid57693	CGAAA_ATTCG	19	77	61	16	23	2.65	85.71%	6.49%	7.79%
Mycobacterium_avium_104_uid57693	CGAAA_TTTCG	19	112	81	31	23	3.52	86.60%	9.82%	3.57%
Mycobacterium_avium_104_uid57693	CGAAT_ATTCG	19	46	33	13	24	1.38	93.47%	6.52%	0.00%
Mycobacterium_avium_104_uid57693	CGAAA_TTGGC	20	41	30	11	24	1.25	92.68%	2.43%	4.87%
Mycobacterium_avium_104_uid57693	GCCAA_TTTCG	20	36	27	9	25	1.08	86.11%	5.55%	8.33%
Mycobacterium_avium_104_uid57693	CGAAA_TTCGA	20	59	39	20	25	1.56	88.13%	5.08%	6.77%
Mycobacterium_avium_104_uid57693	TCGAA_TTTCG	20	65	40	25	25	1.6	93.93%	4.54%	1.51%
Mycobacterium_avium_104_uid57693	GCGAA_TTTCG	20	52	35	17	28	1.25	80.76%	15.38%	3.84%
Mycobacterium_avium_104_uid57693	CGAAA_TTCGC	20	77	42	35	29	1.45	77.92%	15.58%	6.49%
Mycobacterium_avium_104_uid57693	CGTTG_TTTCG	12	56	39	17	29	1.34	85.00%	10.00%	5.00%
Mycobacterium_avium_104_uid57693	CGAAA_CAACG	12	53	36	17	29	1.24	88.67%	9.43%	1.88%
Mycobacterium_avium_104_uid57693	CGAAA_TTCGG	20	58	32	26	28	1.14	87.93%	6.89%	5.17%
Mycobacterium_avium_104_uid57693	CCGAA_TTTCG	20	67	42	25	29	1.45	89.55%	5.97%	4.47%
Helicobacter_acinonychis_Sheeba_uid58685	CTAAA_TTTAG	44	76	74	2	71	1.04	92.30%	3.84%	3.84%
Haemophilus_parasuis_SH0165_uid59273	GTAAA_GACCG	15	29	24	5	16	1.5	65.51%	27.58%	6.89%
Haemophilus_parasuis_SH0165_uid59273	CGGTC_TTTAC	15	32	22	10	16	1.38	43.75%	50.00%	6.25%
Haemophilus_parasuis_SH0165_uid59273	CGGTC_CAAAT	19	28	19	9	17	1.12	56.66%	33.33%	10.00%
Haemophilus_parasuis_SH0165_uid59273	ATTTG_GACCG	19	34	23	11	18	1.28	48.57%	48.57%	2.85%
Haemophilus_parasuis_SH0165_uid59273	TTGCA_CTGAC	15	31	21	10	18	1.17	53.12%	43.75%	3.12%
Haemophilus_parasuis_SH0165_uid59273	GTCAG_TGCAA	15	33	19	14	19	1	68.57%	28.57%	2.85%
Haemophilus_parasuis_SH0165_uid59273	GGTCA_TGCAA	16	49	29	20	19	1.53	70.58%	29.41%	0.00%
Haemophilus_parasuis_SH0165_uid59273	TTGCA_TGACC	16	47	29	18	20	1.45	52.08%	45.83%	2.08%
Haemophilus_parasuis_SH0165_uid59273	TTTGC_GACCG	18	49	27	22	19	1.42	58.82%	41.17%	0.00%
Haemophilus_parasuis_SH0165_uid59273	CGGTC_GCAAA	18	67	28	39	19	1.47	60.86%	36.23%	2.89%
Haemophilus_parasuis_SH0165_uid59273	AGCGG_TTACA	18	35	26	9	19	1.37	37.14%	60.00%	2.85%
Haemophilus_parasuis_SH0165_uid59273	TGTAA_CCGCT	18	39	28	11	20	1.4	56.41%	43.58%	0.00%
Haemophilus_parasuis_SH0165_uid59273	GGTCA_TTGCA	15	44	23	21	20	1.15	67.39%	32.60%	0.00%
Haemophilus_parasuis_SH0165_uid59273	TGCAA_TGACC	15	44	21	23	20	1.05	46.66%	51.11%	2.22%
Haemophilus_parasuis_SH0165_uid59273	CGGTC_TGCAA	17	94	32	62	20	1.6	69.00%	29.00%	2.00%
Haemophilus_parasuis_SH0165_uid59273	TTGCA_GACCG	17	78	31	47	20	1.55	65.82%	31.64%	2.53%
Haemophilus_parasuis_SH0165_uid59273	CGGTC_TTTGC	15	85	36	49	20	1.8	65.51%	29.88%	4.59%
Haemophilus_parasuis_SH0165_uid59273	GCAAA_GACCG	15	79	42	37	21	2	63.75%	33.75%	2.50%
Haemophilus_parasuis_SH0165_uid59273	AGCGG_TGCAG	19	31	29	2	20	1.45	87.50%	12.50%	0.00%
Haemophilus_parasuis_SH0165_uid59273	CTGCA_CCGCT	19	33	23	10	21	1.1	81.81%	18.18%	0.00%
Haemophilus_parasuis_SH0165_uid59273	TGCAA_GACCG	16	75	41	34	20	2.05	59.21%	39.47%	1.31%
Haemophilus_parasuis_SH0165_uid59273	CGGTC_TTGCA	16	85	43	42	20	2.15	65.51%	32.18%	2.29%
Haemophilus_parasuis_SH0165_uid59273	AGCGG_TTGCG	18	30	21	9	20	1.05	77.14%	20.00%	2.85%
Haemophilus_parasuis_SH0165_uid59273	CGCAA_CCGCT	18	38	26	12	21	1.24	79.54%	20.45%	0.00%
Haemophilus_parasuis_SH0165_uid59273	AGCGG_CCGCT	42	33	26	7	20	1.3	54.54%	45.45%	0.00%
Haemophilus_parasuis_SH0165_uid59273	CGGTC_TTTTG	14	60	28	32	21	1.33	70.00%	23.33%	6.66%
Haemophilus_parasuis_SH0165_uid59273	CAAAA_GACCG	14	55	29	26	22	1.32	64.28%	33.92%	1.78%
Haemophilus_parasuis_SH0165_uid59273	CGGTG_TTTGC	15	56	31	25	23	1.35	57.62%	42.37%	0.00%
Haemophilus_parasuis_SH0165_uid59273	GCAAA_CACCG	15	50	38	12	24	1.58	70.58%	29.41%	0.00%
Haemophilus_parasuis_SH0165_uid59273	CGGTG_TTGCA	16	50	33	17	23	1.43	54.71%	45.28%	0.00%
Haemophilus_parasuis_SH0165_uid59273	TGCAA_CACCG	16	46	35	11	24	1.46	72.34%	27.65%	0.00%
Haemophilus_parasuis_SH0165_uid59273	CGGTC_TTTTT	13	42	35	7	24	1.46	57.14%	40.47%	2.38%
Haemophilus_parasuis_SH0165_uid59273	AAAAA_GACCG	13	40	35	5	26	1.35	51.21%	43.90%	4.87%
Haemophilus_parasuis_SH0165_uid59273	GTAAA_CCGCT	17	79	45	34	24	1.88	65.06%	32.53%	2.40%
Haemophilus_parasuis_SH0165_uid59273	AGCGG_TTTAC	17	71	43	28	25	1.72	50.68%	45.20%	4.10%
Haemophilus_parasuis_SH0165_uid59273	ATTGC_CCGCT	20	39	27	12	25	1.08	74.35%	20.51%	5.12%
Haemophilus_parasuis_SH0165_uid59273	AGCGG_GCAAT	20	49	27	22	26	1.04	71.42%	24.48%	4.08%
Haemophilus_parasuis_SH0165_uid59273	AGCGG_ATTGC	17	41	27	14	26	1.04	84.78%	15.21%	0.00%
Haemophilus_parasuis_SH0165_uid59273	GCAAT_CCGCT	17	46	34	12	26	1.31	86.95%	13.04%	0.00%
Haemophilus_parasuis_SH0165_uid59273	CAAAT_CCGCT	16	55	39	16	26	1.5	58.18%	36.36%	5.45%
Haemophilus_parasuis_SH0165_uid59273	AGCGG_ATTTG	16	68	42	26	26	1.62	48.57%	45.71%	5.71%
Haemophilus_parasuis_SH0165_uid59273	GTAAA_ACCGC	16	72	56	16	27	2.07	61.84%	35.52%	2.63%
Haemophilus_parasuis_SH0165_uid59273	GCGGT_TTTAC	16	60	45	15	28	1.61	50.81%	44.26%	4.91%
Haemophilus_parasuis_SH0165_uid59273	AGCGG_CAAAT	21	81	37	44	28	1.32	58.33%	34.52%	7.14%
Haemophilus_parasuis_SH0165_uid59273	ATTTG_CCGCT	21	77	41	36	28	1.46	56.41%	41.02%	2.56%
Haemophilus_parasuis_SH0165_uid59273	CAAAT_ACCGC	15	47	31	16	28	1.11	57.44%	36.17%	6.38%
Haemophilus_parasuis_SH0165_uid59273	GCGGT_ATTTG	15	61	33	28	28	1.18	47.61%	49.20%	3.17%
Haemophilus_parasuis_SH0165_uid59273	GTAAA_CGCTT	18	70	42	28	29	1.45	61.64%	32.87%	5.47%
Haemophilus_parasuis_SH0165_uid59273	AAGCG_TTTAC	18	63	41	22	29	1.41	47.69%	47.69%	4.61%
Haemophilus_parasuis_SH0165_uid59273	TGCAA_CTTGT	21	85	36	49	29	1.24	67.44%	29.06%	3.48%
Haemophilus_parasuis_SH0165_uid59273	ACAAG_TTGCA	21	113	42	71	29	1.45	68.90%	29.41%	1.68%
Haemophilus_parasuis_SH0165_uid59273	TAAAA_CCGCT	16	57	47	10	29	1.62	57.62%	38.98%	3.38%
Haemophilus_parasuis_SH0165_uid59273	AGCGG_TTTTA	16	48	37	11	31	1.19	56.25%	41.66%	2.08%
Haemophilus_parasuis_SH0165_uid59273	ACAAG_TGCAA	22	112	42	70	29	1.45	66.10%	32.20%	1.69%
Haemophilus_parasuis_SH0165_uid59273	TTGCA_CTTGT	22	81	38	43	29	1.31	70.73%	25.60%	3.65%
Haemophilus_parasuis_SH0165_uid59273	GCAAA_CTTGT	20	82	34	48	30	1.13	65.16%	31.46%	3.37%
Haemophilus_parasuis_SH0165_uid59273	ACAAG_TTTGC	20	100	35	65	30	1.17	62.96%	33.33%	3.70%
Haemophilus_parasuis_SH0165_uid59273	GCGGT_CAAAT	20	75	32	43	30	1.07	57.69%	35.89%	6.41%
Haemophilus_parasuis_SH0165_uid59273	ATTTG_ACCGC	20	72	36	36	30	1.2	53.42%	43.83%	2.73%
Haemophilus_parasuis_SH0165_uid59273	TGCAA_CCGCT	18	222	87	135	30	2.9	66.81%	30.53%	2.65%
Haemophilus_parasuis_SH0165_uid59273	AGCGG_TTGCA	18	229	91	138	32	2.84	65.14%	31.95%	2.90%
Haemophilus_parasuis_SH0165_uid59273	TTTGC_CCGCT	20	141	51	90	30	1.7	68.53%	30.06%	1.39%
Haemophilus_parasuis_SH0165_uid59273	AGCGG_GCAAA	20	163	51	112	32	1.59	62.35%	34.11%	3.52%
Haemophilus_parasuis_SH0165_uid59273	TTGCA_CCGCT	19	204	88	116	31	2.84	68.93%	28.15%	2.91%
Haemophilus_parasuis_SH0165_uid59273	AGCGG_TGCAA	19	225	93	132	32	2.91	65.08%	31.89%	3.01%
Haemophilus_parasuis_SH0165_uid59273	CAAGC_CAAAT	23	64	37	27	31	1.19	64.17%	29.85%	5.97%
Haemophilus_parasuis_SH0165_uid59273	ATTTG_GCTTG	23	55	44	11	31	1.42	69.64%	26.78%	3.57%
Haemophilus_parasuis_SH0165_uid59273	AGCGG_TTTGC	17	218	76	142	31	2.45	63.91%	32.17%	3.91%
Haemophilus_parasuis_SH0165_uid59273	GCAAA_CCGCT	17	215	72	143	31	2.32	65.33%	31.55%	3.11%
Haemophilus_parasuis_SH0165_uid59273	ACAAG_GCAAA	23	86	44	42	31	1.42	64.51%	33.33%	2.15%
Haemophilus_parasuis_SH0165_uid59273	TTTGC_CTTGT	23	59	36	23	32	1.13	76.66%	23.33%	0.00%
Haemophilus_parasuis_SH0165_uid59273	AAGCG_CAAAT	22	80	44	36	31	1.42	62.65%	30.12%	7.22%
Haemophilus_parasuis_SH0165_uid59273	ATTTG_CGCTT	22	75	42	33	31	1.35	55.26%	42.10%	2.63%
Haemophilus_parasuis_SH0165_uid59273	TGCAA_ACCGC	17	194	68	126	33	2.06	65.48%	31.47%	3.04%
Haemophilus_parasuis_SH0165_uid59273	GCGGT_TTGCA	17	196	58	138	33	1.76	60.59%	36.94%	2.46%
Haemophilus_parasuis_SH0165_uid59273	TTTTG_CCGCT	21	82	47	35	33	1.42	75.86%	22.98%	1.14%
Haemophilus_parasuis_SH0165_uid59273	AGCGG_CAAAA	21	96	43	53	35	1.23	60.78%	37.25%	1.96%
Haemophilus_parasuis_SH0165_uid59273	AGCGG_TTTTG	16	166	89	77	33	2.7	65.90%	30.11%	3.97%
Haemophilus_parasuis_SH0165_uid59273	CAAAA_CCGCT	16	166	91	75	33	2.76	64.77%	32.95%	2.27%
Haemophilus_parasuis_SH0165_uid59273	GCGGT_TGCAA	18	203	69	134	33	2.09	63.10%	34.46%	2.42%
Haemophilus_parasuis_SH0165_uid59273	TTGCA_ACCGC	18	178	69	109	34	2.03	67.59%	29.05%	3.35%
Haemophilus_parasuis_SH0165_uid59273	TGCAA_CGCTT	19	195	88	107	33	2.67	65.65%	31.81%	2.52%
Haemophilus_parasuis_SH0165_uid59273	AAGCG_TTGCA	19	207	99	108	35	2.83	65.29%	31.50%	3.19%
Haemophilus_parasuis_SH0165_uid59273	GCGGT_TTTGC	16	194	95	99	33	2.88	61.00%	35.50%	3.50%
Haemophilus_parasuis_SH0165_uid59273	GCAAA_ACCGC	16	193	118	75	34	3.47	66.32%	30.10%	3.57%
Haemophilus_parasuis_SH0165_uid59273	TTTGC_ACCGC	19	124	71	53	34	2.09	65.87%	32.53%	1.58%
Haemophilus_parasuis_SH0165_uid59273	GCGGT_GCAAA	19	155	74	81	34	2.18	62.02%	34.81%	3.16%
Haemophilus_parasuis_SH0165_uid59273	TTGCA_CGCTT	20	181	51	130	34	1.5	65.76%	30.43%	3.80%
Haemophilus_parasuis_SH0165_uid59273	AAGCG_TGCAA	20	204	62	142	35	1.77	66.03%	30.66%	3.30%
Haemophilus_parasuis_SH0165_uid59273	TGCAA_GCTTG	20	135	47	88	34	1.38	71.32%	25.73%	2.94%
Haemophilus_parasuis_SH0165_uid59273	CAAGC_TTGCA	20	161	56	105	36	1.56	70.76%	26.90%	2.33%
Haemophilus_parasuis_SH0165_uid59273	CAAGC_TTTGC	19	136	60	76	34	1.76	64.38%	31.50%	4.10%
Haemophilus_parasuis_SH0165_uid59273	GCAAA_GCTTG	19	130	66	64	36	1.83	67.88%	29.19%	2.91%
Haemophilus_parasuis_SH0165_uid59273	ACAAG_TTTTG	19	78	36	42	34	1.06	64.28%	32.14%	3.57%
Haemophilus_parasuis_SH0165_uid59273	CAAAA_CTTGT	19	57	37	20	35	1.06	64.06%	34.37%	1.56%
Haemophilus_parasuis_SH0165_uid59273	TTGCA_GCTTG	21	126	48	78	34	1.41	71.11%	25.18%	3.70%
Haemophilus_parasuis_SH0165_uid59273	CAAGC_TGCAA	21	151	52	99	35	1.49	66.66%	30.90%	2.42%
Haemophilus_parasuis_SH0165_uid59273	TTTGC_CGCTT	21	128	52	76	35	1.49	65.64%	32.06%	2.29%
Haemophilus_parasuis_SH0165_uid59273	AAGCG_GCAAA	21	157	62	95	36	1.72	63.63%	32.12%	4.24%
Haemophilus_parasuis_SH0165_uid59273	AAGCG_TTTGC	18	198	78	120	35	2.23	63.80%	31.90%	4.28%
Haemophilus_parasuis_SH0165_uid59273	GCAAA_CGCTT	18	191	81	110	36	2.25	64.50%	33.00%	2.50%
Haemophilus_parasuis_SH0165_uid59273	TTTTG_ACCGC	20	69	38	31	36	1.06	75.71%	22.85%	1.42%
Haemophilus_parasuis_SH0165_uid59273	GCGGT_CAAAA	20	93	44	49	38	1.16	59.13%	38.70%	2.15%
Haemophilus_parasuis_SH0165_uid59273	TTTGC_GCTTG	22	89	48	41	36	1.33	73.46%	25.51%	1.02%
Haemophilus_parasuis_SH0165_uid59273	CAAGC_GCAAA	22	116	53	63	37	1.43	65.38%	31.53%	3.07%
Haemophilus_parasuis_SH0165_uid59273	AGCGG_AATTT	15	75	39	36	37	1.05	43.58%	48.71%	7.69%
Haemophilus_parasuis_SH0165_uid59273	AAATT_CCGCT	15	66	38	28	37	1.03	62.12%	33.33%	4.54%
Haemophilus_parasuis_SH0165_uid59273	GCGGT_TTTTG	15	148	78	70	37	2.11	63.15%	32.23%	4.60%
Haemophilus_parasuis_SH0165_uid59273	CAAAA_ACCGC	15	153	82	71	38	2.16	65.38%	32.05%	2.56%
Haemophilus_parasuis_SH0165_uid59273	AGCGG_TTTTT	15	103	64	39	37	1.73	64.54%	33.63%	1.81%
Haemophilus_parasuis_SH0165_uid59273	AAAAA_CCGCT	15	121	63	58	40	1.58	58.01%	38.93%	3.05%
Haemophilus_parasuis_SH0165_uid59273	CAAGC_TTTTG	18	101	45	56	38	1.18	64.22%	31.19%	4.58%
Haemophilus_parasuis_SH0165_uid59273	CAAAA_GCTTG	18	94	47	47	39	1.21	70.29%	27.72%	1.98%
Haemophilus_parasuis_SH0165_uid59273	AAAAT_CCGCT	15	85	51	34	38	1.34	63.95%	33.72%	2.32%
Haemophilus_parasuis_SH0165_uid59273	AGCGG_ATTTT	15	101	59	42	38	1.55	58.49%	36.79%	4.71%
Haemophilus_parasuis_SH0165_uid59273	AAGCG_TTTTG	17	153	60	93	39	1.54	64.41%	30.67%	4.90%
Haemophilus_parasuis_SH0165_uid59273	CAAAA_CGCTT	17	156	51	105	41	1.24	61.21%	36.96%	1.81%
Haemophilus_parasuis_SH0165_uid59273	TTTTG_CGCTT	22	71	42	29	39	1.08	70.12%	25.97%	3.89%
Haemophilus_parasuis_SH0165_uid59273	AAGCG_CAAAA	22	98	55	43	42	1.31	62.85%	34.28%	2.85%
Haemophilus_parasuis_SH0165_uid59273	GCGGT_TTTTT	14	92	46	46	42	1.1	63.44%	33.33%	3.22%
Haemophilus_parasuis_SH0165_uid59273	AAAAA_ACCGC	14	110	50	60	45	1.11	57.52%	38.93%	3.53%
Haemophilus_parasuis_SH0165_uid59273	GCGGT_ATTTT	14	94	47	47	43	1.09	59.59%	35.35%	5.05%
Haemophilus_parasuis_SH0165_uid59273	AAAAT_ACCGC	14	81	45	36	43	1.05	61.44%	36.14%	2.40%
Haemophilus_parasuis_SH0165_uid59273	AAGCG_TTTTT	16	97	62	35	44	1.41	59.61%	37.50%	2.88%
Haemophilus_parasuis_SH0165_uid59273	AAAAA_CGCTT	16	111	69	42	48	1.44	54.62%	42.01%	3.36%
Haemophilus_parasuis_SH0165_uid59273	AAGCG_ATTTT	16	97	66	31	45	1.47	61.76%	33.33%	4.90%
Haemophilus_parasuis_SH0165_uid59273	AAAAT_CGCTT	16	83	53	30	47	1.13	60.71%	38.09%	1.19%
Methanosphaera_stadtmanae_DSM_3091_uid58407	TGTGG_TGTCC	16	15	12	3	11	1.09	100.00%	0.00%	0.00%
Methanosphaera_stadtmanae_DSM_3091_uid58407	GGACA_CCACA	16	17	14	3	12	1.17	100.00%	0.00%	0.00%
Methanosphaera_stadtmanae_DSM_3091_uid58407	TGCAG_CTGCA	66	19	19	0	17	1.12	100.00%	0.00%	0.00%
Bifidobacterium_animalis_lactis_AD011_uid58911	GACAG_TTTAC	22	13	10	3	9	1.11	0.00%	100.00%	0.00%
Bifidobacterium_animalis_lactis_AD011_uid58911	GTAAA_CTGTC	22	12	9	3	9	1	0.00%	100.00%	0.00%
Bifidobacterium_animalis_lactis_AD011_uid58911	TAAAA_TGTCC	23	15	11	4	9	1.22	0.00%	86.66%	13.33%
Bifidobacterium_animalis_lactis_AD011_uid58911	GGACA_TTTTA	23	23	12	11	10	1.2	0.00%	95.65%	4.34%
Bifidobacterium_animalis_lactis_AD011_uid58911	TAAAA_GTCCC	24	20	13	7	9	1.44	0.00%	90.00%	10.00%
Bifidobacterium_animalis_lactis_AD011_uid58911	GGGAC_TTTTA	24	28	12	16	11	1.09	0.00%	96.42%	3.57%
Bifidobacterium_animalis_lactis_AD011_uid58911	AAAAA_GTCCC	23	13	10	3	10	1	0.00%	84.61%	15.38%
Bifidobacterium_animalis_lactis_AD011_uid58911	GGGAC_TTTTT	23	25	16	9	11	1.45	0.00%	96.00%	4.00%
Bifidobacterium_animalis_lactis_AD011_uid58911	GGGAC_TCTGT	15	13	12	1	10	1.2	0.00%	100.00%	0.00%
Bifidobacterium_animalis_lactis_AD011_uid58911	ACAGA_GTCCC	15	15	13	2	11	1.18	0.00%	100.00%	0.00%
Bifidobacterium_animalis_lactis_AD011_uid58911	GTAAA_GTCCC	25	22	14	8	11	1.27	0.00%	90.90%	9.09%
Bifidobacterium_animalis_lactis_AD011_uid58911	GGGAC_TTTAC	25	29	13	16	12	1.08	0.00%	96.55%	3.44%
Bifidobacterium_animalis_lactis_AD011_uid58911	GACAG_GTCCC	16	18	17	1	11	1.55	0.00%	100.00%	0.00%
Bifidobacterium_animalis_lactis_AD011_uid58911	GGGAC_CTGTC	16	18	15	3	11	1.36	0.00%	94.44%	5.55%
Bifidobacterium_animalis_lactis_AD011_uid58911	AAAAG_GTCCC	22	18	11	7	11	1	0.00%	94.44%	5.55%
Bifidobacterium_animalis_lactis_AD011_uid58911	GGGAC_CTTTT	22	32	21	11	12	1.75	3.12%	93.75%	3.12%
Bifidobacterium_animalis_lactis_AD011_uid58911	GGACA_GTCCC	17	22	17	5	11	1.55	0.00%	95.45%	4.54%
Bifidobacterium_animalis_lactis_AD011_uid58911	GGGAC_TGTCC	17	23	18	5	11	1.64	4.34%	91.30%	4.34%
Bifidobacterium_animalis_lactis_AD011_uid58911	GGACA_CTGTC	15	16	13	3	11	1.18	0.00%	93.75%	6.25%
Bifidobacterium_animalis_lactis_AD011_uid58911	GACAG_TGTCC	15	16	15	1	12	1.25	0.00%	100.00%	0.00%
Bifidobacterium_animalis_lactis_AD011_uid58911	GGACA_TGTCC	16	20	19	1	12	1.58	0.00%	95.00%	5.00%
Bifidobacterium_animalis_lactis_AD011_uid58911	GACAG_TTACG	24	23	12	11	12	1	0.00%	95.65%	4.34%
Bifidobacterium_animalis_lactis_AD011_uid58911	CGTAA_CTGTC	24	22	12	10	12	1	0.00%	90.90%	9.09%
Bifidobacterium_animalis_lactis_AD011_uid58911	GGGAC_GTCCC	18	25	17	8	12	1.42	0.00%	96.00%	4.00%
Bifidobacterium_animalis_lactis_AD011_uid58911	CGTAA_GTCCC	26	35	24	11	13	1.85	2.85%	91.42%	5.71%
Bifidobacterium_animalis_lactis_AD011_uid58911	GGGAC_TTACG	26	37	19	18	13	1.46	2.70%	94.59%	2.70%
Bifidobacterium_animalis_lactis_AD011_uid58911	CGTAA_TGTCC	25	29	20	9	13	1.54	0.00%	93.10%	6.89%
Bifidobacterium_animalis_lactis_AD011_uid58911	GGACA_TTACG	25	29	14	15	13	1.08	0.00%	96.55%	3.44%
Bifidobacterium_animalis_lactis_AD011_uid58911	GCGTA_GTCCC	27	33	14	19	14	1	0.00%	93.93%	6.06%
Bifidobacterium_animalis_lactis_AD011_uid58911	GGGAC_TACGC	27	35	16	19	15	1.07	2.85%	94.28%	2.85%
Bifidobacterium_animalis_lactis_AD011_uid58911	GGAAG_ACGGA	45	18	15	3	14	1.07	5.55%	94.44%	0.00%
Bifidobacterium_animalis_lactis_AD011_uid58911	TCCGT_CTTCC	45	28	23	5	15	1.53	17.85%	78.57%	3.57%
Bifidobacterium_animalis_lactis_AD011_uid58911	TCCGT_CGGAA	39	30	23	7	16	1.44	6.66%	90.00%	3.33%
Bifidobacterium_animalis_lactis_AD011_uid58911	TTCCG_ACGGA	39	23	22	1	16	1.38	8.69%	91.30%	0.00%
Bifidobacterium_animalis_lactis_AD011_uid58911	GGGAC_ACGCA	28	35	16	19	16	1	2.85%	91.42%	5.71%
Bifidobacterium_animalis_lactis_AD011_uid58911	TGCGT_GTCCC	28	34	16	18	16	1	5.88%	88.23%	5.88%
Bifidobacterium_animalis_lactis_AD011_uid58911	CTTCC_CGGAA	41	22	19	3	17	1.12	9.09%	81.81%	9.09%
Bifidobacterium_animalis_lactis_AD011_uid58911	TTCCG_GGAAG	41	27	22	5	19	1.16	3.70%	92.59%	3.70%
Bifidobacterium_animalis_lactis_AD011_uid58911	TTCCG_CTTCC	46	25	21	4	19	1.11	0.00%	96.00%	4.00%
Bifidobacterium_animalis_lactis_AD011_uid58911	GGAAG_CGGAA	46	31	25	6	20	1.25	12.90%	87.09%	0.00%
Bifidobacterium_animalis_lactis_AD011_uid58911	TTCCG_CGGAA	40	31	23	8	19	1.21	3.22%	93.54%	3.22%
Bifidobacterium_animalis_lactis_AD011_uid58911	CGGAA_TTCCG	54	32	23	9	19	1.21	6.25%	90.62%	3.12%
Bifidobacterium_animalis_lactis_AD011_uid58911	CTTCC_TTCCG	48	28	23	5	19	1.21	10.71%	85.71%	3.57%
Bifidobacterium_animalis_lactis_AD011_uid58911	CGGAA_GGAAG	48	30	23	7	20	1.15	13.33%	83.33%	3.33%
Bifidobacterium_animalis_lactis_AD011_uid58911	TTCCG_TTCCG	47	44	31	13	22	1.41	0.00%	97.72%	2.27%
Bifidobacterium_animalis_lactis_AD011_uid58911	CGGAA_CGGAA	47	36	27	9	22	1.23	16.66%	80.55%	2.77%
Helicobacter_hepaticus_ATCC_51449_uid57737	TTCAT_TCCTT	6	43	30	13	25	1.2	0.00%	6.66%	93.33%
Helicobacter_hepaticus_ATCC_51449_uid57737	AAGGA_ATGAA	6	57	29	28	28	1.04	8.82%	5.88%	85.29%
Mycoplasma_penetrans_HF_2_uid57729	TTTAG_CTAAA	63	50	45	5	45	1	94.00%	4.00%	2.00%
Ruegeria_pomeroyi_DSS_3_uid57863	GCTGG_TCCTG	42	85	82	3	71	1.15	100.00%	0.00%	0.00%
Ruegeria_pomeroyi_DSS_3_uid57863	CAGGA_CCAGC	42	82	78	4	72	1.08	97.56%	2.43%	0.00%
Ruegeria_pomeroyi_DSS_3_uid57863	CCAGC_CACCA	71	102	102	0	88	1.16	99.01%	0.00%	0.98%
Ruegeria_pomeroyi_DSS_3_uid57863	TGGTG_GCTGG	71	111	111	0	90	1.23	97.29%	1.80%	0.90%
Chlorobium_phaeobacteroides_BS1_uid58131	GTGGG_CCCAC	47	44	20	24	11	1.82	0.00%	100.00%	0.00%
Chlorobium_phaeobacteroides_BS1_uid58131	GTGGG_CCCCA	46	44	28	16	11	2.55	2.27%	97.72%	0.00%
Chlorobium_phaeobacteroides_BS1_uid58131	TGGGG_CCCAC	46	44	28	16	12	2.33	0.00%	100.00%	0.00%
Chlorobium_phaeobacteroides_BS1_uid58131	TGGGG_CCCCA	45	43	27	16	12	2.25	0.00%	100.00%	0.00%
Pelotomaculum_thermopropionicum_SI_uid58877	GGCCA_TGGCC	66	70	67	3	63	1.06	97.14%	1.42%	1.42%
Methylobacterium_radiotolerans_JCM_2831_uid58845	AGCAG_CTGCT	45	54	40	14	38	1.05	94.44%	3.70%	1.85%
Methylobacterium_radiotolerans_JCM_2831_uid58845	CCTCG_CCAGG	73	157	149	8	119	1.25	95.54%	1.91%	2.54%
Methylobacterium_radiotolerans_JCM_2831_uid58845	CCTGG_CGAGG	73	164	153	11	121	1.26	97.57%	0.60%	1.81%
Methylobacterium_radiotolerans_JCM_2831_uid58845	CCTCG_GAGGC	56	207	183	24	155	1.18	95.16%	3.38%	1.44%
Methylobacterium_radiotolerans_JCM_2831_uid58845	GCCTC_CGAGG	56	210	183	27	156	1.17	94.28%	4.76%	0.95%
Methylobacterium_radiotolerans_JCM_2831_uid58845	CCTCG_CGAGG	43	352	259	93	219	1.18	95.73%	4.26%	0.00%
Exiguobacterium_sibiricum_255_15_uid58053	TCATG_CCTCC	6	26	18	8	18	1	0.00%	3.84%	96.15%
Exiguobacterium_sibiricum_255_15_uid58053	GGAGG_CATGA	6	33	20	13	19	1.05	2.85%	0.00%	97.14%
Mycobacterium_smegmatis_MC2_155_uid57701	CGAAT_AATTC	18	20	16	4	15	1.07	85.00%	5.00%	10.00%
Mycobacterium_smegmatis_MC2_155_uid57701	GAATT_ATTCG	18	21	18	3	16	1.13	90.47%	0.00%	9.52%
Mycobacterium_smegmatis_MC2_155_uid57701	CGAAA_TTTTC	18	29	24	5	15	1.6	82.75%	10.34%	6.89%
Mycobacterium_smegmatis_MC2_155_uid57701	GAAAA_TTTCG	18	31	25	6	16	1.56	77.41%	19.35%	3.22%
Mycobacterium_smegmatis_MC2_155_uid57701	CGAAA_ATTCG	19	40	31	9	21	1.48	80.00%	10.00%	10.00%
Mycobacterium_smegmatis_MC2_155_uid57701	CGAAT_TTTCG	19	44	35	9	22	1.59	95.45%	2.27%	2.27%
Mycobacterium_smegmatis_MC2_155_uid57701	CGAAT_ATTCG	19	38	31	7	22	1.41	89.47%	0.00%	10.52%
Mycobacterium_smegmatis_MC2_155_uid57701	CGAAA_TTTCG	19	64	50	14	23	2.17	85.93%	10.93%	3.12%
Mycobacterium_smegmatis_MC2_155_uid57701	TCGAA_TTTCG	20	55	36	19	27	1.33	94.54%	5.45%	0.00%
Mycobacterium_smegmatis_MC2_155_uid57701	CGAAA_TTCGA	20	55	34	21	27	1.26	89.09%	7.27%	3.63%
Mycobacterium_smegmatis_MC2_155_uid57701	CGAGA_TTTCG	19	55	46	9	30	1.53	92.72%	3.63%	3.63%
Mycobacterium_smegmatis_MC2_155_uid57701	CGAAA_TCTCG	19	59	47	12	31	1.52	96.61%	3.38%	0.00%
Mycobacterium_smegmatis_MC2_155_uid57701	GTTGA_GTTGA	70	46	44	2	35	1.26	95.65%	2.17%	2.17%
Mycobacterium_smegmatis_MC2_155_uid57701	TCAAC_TCAAC	70	52	49	3	37	1.32	96.22%	3.77%	0.00%
Mycobacterium_smegmatis_MC2_155_uid57701	CGAGC_GCTCG	49	154	131	23	117	1.12	81.41%	15.38%	3.20%
Sorangium_cellulosum__So_ce_56__uid61629	ATGGG_TCAAG	47	66	29	37	27	1.07	null	null	null
Sorangium_cellulosum__So_ce_56__uid61629	CTTGA_CCCAT	47	56	28	28	27	1.04	null	null	null
Dictyoglomus_thermophilum_H_6_12_uid59439	CAAAC_AATCC	41	16	16	0	16	1	18.75%	81.25%	0.00%
Dictyoglomus_thermophilum_H_6_12_uid59439	GGATT_GTTTG	41	63	58	5	21	2.76	2.94%	95.58%	1.47%
Pelobacter_carbinolicus_DSM_2380_uid58241	GGGGA_TCCCC	43	110	68	42	25	2.72	1.78%	0.89%	97.32%
Pelobacter_carbinolicus_DSM_2380_uid58241	CGGGG_TCCCC	44	107	49	58	27	1.81	0.91%	0.91%	98.16%
Pelobacter_carbinolicus_DSM_2380_uid58241	GGGGA_CCCCG	44	108	49	59	27	1.81	1.81%	0.90%	97.27%
Pelobacter_carbinolicus_DSM_2380_uid58241	GGGGA_CCCGC	45	108	49	59	28	1.75	1.81%	0.90%	97.27%
Pelobacter_carbinolicus_DSM_2380_uid58241	GCGGG_TCCCC	45	107	49	58	28	1.75	1.83%	0.00%	98.16%
Pelobacter_carbinolicus_DSM_2380_uid58241	GGGGA_CCGCA	46	108	49	59	29	1.69	2.72%	0.00%	97.27%
Pelobacter_carbinolicus_DSM_2380_uid58241	TGCGG_TCCCC	46	108	51	57	30	1.7	3.63%	0.00%	96.36%
Pelobacter_carbinolicus_DSM_2380_uid58241	CGGGG_CCCCG	45	110	52	58	30	1.73	3.57%	0.89%	95.53%
Pelobacter_carbinolicus_DSM_2380_uid58241	GCGGG_CCCCG	46	113	55	58	32	1.72	6.95%	0.00%	93.04%
Pelobacter_carbinolicus_DSM_2380_uid58241	CGGGG_CCCGC	46	110	52	58	32	1.63	3.57%	0.89%	95.53%
Pelobacter_carbinolicus_DSM_2380_uid58241	CGGGG_CCGCA	47	109	39	70	34	1.15	3.60%	0.00%	96.39%
Pelobacter_carbinolicus_DSM_2380_uid58241	TGCGG_CCCCG	47	110	41	69	34	1.21	5.35%	0.00%	94.64%
Pelobacter_carbinolicus_DSM_2380_uid58241	GCGGG_CCCGC	47	115	45	70	34	1.32	8.54%	0.00%	91.45%
Pelobacter_carbinolicus_DSM_2380_uid58241	GCGGG_CCGCA	48	116	46	70	35	1.31	9.32%	0.00%	90.67%
Pelobacter_carbinolicus_DSM_2380_uid58241	TGCGG_CCCGC	48	117	48	69	36	1.33	10.08%	0.84%	89.07%
Pelobacter_carbinolicus_DSM_2380_uid58241	TGCGG_CCGCA	49	122	53	69	40	1.33	13.70%	0.80%	85.48%
Pelobacter_carbinolicus_DSM_2380_uid58241	TCGAT_ATCGA	48	51	50	1	48	1.04	90.56%	7.54%	1.88%
Pelobacter_carbinolicus_DSM_2380_uid58241	ATCGA_ATCGA	16	57	50	7	50	1	98.24%	1.75%	0.00%
Pelobacter_carbinolicus_DSM_2380_uid58241	TCGAT_TCGAT	16	67	55	12	52	1.06	97.18%	2.81%	0.00%
Pelobacter_carbinolicus_DSM_2380_uid58241	TGGCC_GGCCA	23	55	54	1	54	1	100.00%	0.00%	0.00%
Verminephrobacter_eiseniae_EF01_2_uid58675	GGCAG_CTGCC	45	274	80	194	80	1	9.96%	89.67%	0.35%
Clavibacter_michiganensis_NCPPB_382_uid61625	CGTGA_TCACG	84	53	47	6	41	1.15	92.45%	1.88%	5.66%
Clavibacter_michiganensis_NCPPB_382_uid61625	CTCGA_GAGGT	73	94	88	6	70	1.26	98.93%	0.00%	1.06%
Clavibacter_michiganensis_NCPPB_382_uid61625	ACCTC_TCGAG	73	89	84	5	70	1.2	94.38%	3.37%	2.24%
Clavibacter_michiganensis_NCPPB_382_uid61625	CTCGA_GAGGA	46	101	81	20	77	1.05	96.03%	1.98%	1.98%
Clavibacter_michiganensis_NCPPB_382_uid61625	TCCTC_TCGAG	46	99	86	13	78	1.1	96.96%	1.01%	2.02%
Clavibacter_michiganensis_NCPPB_382_uid61625	CGAGG_CCTCG	76	265	236	29	172	1.37	95.11%	0.75%	4.13%
Clavibacter_michiganensis_NCPPB_382_uid61625	CCTCG_CGAGG	46	275	190	85	173	1.1	97.09%	1.09%	1.81%
Clavibacter_michiganensis_NCPPB_382_uid61625	GCTCG_CGAGC	70	294	228	66	196	1.16	95.57%	1.36%	3.06%
Clavibacter_michiganensis_NCPPB_382_uid61625	CGAGC_GCTCG	67	260	199	61	199	1	95.00%	1.15%	3.84%
Bacillus_thuringiensis_serovar_konkukian_97_27_uid58089	AAACC_GGTTT	22	28	28	0	28	1	53.57%	42.85%	3.57%
Bacillus_thuringiensis_serovar_konkukian_97_27_uid58089	GAAGA_TTAGA	13	74	62	12	58	1.07	98.64%	1.35%	0.00%
Bacillus_thuringiensis_serovar_konkukian_97_27_uid58089	TCTAA_TCTTC	13	76	65	11	65	1	94.73%	2.63%	2.63%
Bacillus_thuringiensis_serovar_konkukian_97_27_uid58089	AGATG_GAAGA	50	61	61	0	60	1.02	95.08%	3.27%	1.63%
Bacillus_thuringiensis_serovar_konkukian_97_27_uid58089	TCTTC_CATCT	50	75	71	4	64	1.11	92.00%	4.00%	4.00%
Bacillus_thuringiensis_serovar_konkukian_97_27_uid58089	TGAAG_TGAAG	16	74	65	9	61	1.07	94.59%	5.40%	0.00%
Bacillus_thuringiensis_serovar_konkukian_97_27_uid58089	CTTCA_CTTCA	16	77	70	7	66	1.06	94.87%	2.56%	2.56%
Maricaulis_maris_MCS10_uid58689	TCGAC_GTCGA	69	65	65	0	64	1.02	98.46%	1.53%	0.00%
Maricaulis_maris_MCS10_uid58689	TCGGC_GCCGA	51	103	100	3	96	1.04	95.14%	0.97%	3.88%
Desulfotalea_psychrophila_LSv54_uid58153	AAAGG_CCTTT	24	37	35	2	34	1.03	56.75%	40.54%	2.70%
Geobacter_metallireducens_GS_15_uid57731	GATGT_CCTTG	33	36	35	1	34	1.03	100.00%	0.00%	0.00%
Geobacter_metallireducens_GS_15_uid57731	CAAGG_ACATC	33	35	35	0	34	1.03	100.00%	0.00%	0.00%
Geobacter_metallireducens_GS_15_uid57731	GATGA_CGTCG	54	47	46	1	45	1.02	97.87%	0.00%	2.12%
Geobacter_metallireducens_GS_15_uid57731	CGACG_TCATC	54	51	50	1	49	1.02	98.03%	0.00%	1.96%
Geobacter_metallireducens_GS_15_uid57731	TCATC_CAAGG	23	56	54	2	49	1.1	96.61%	3.38%	0.00%
Geobacter_metallireducens_GS_15_uid57731	CCTTG_GATGA	23	59	57	2	51	1.12	96.92%	3.07%	0.00%
Geobacter_metallireducens_GS_15_uid57731	CCTCG_CGAGG	67	56	55	1	53	1.04	100.00%	0.00%	0.00%
Geobacter_metallireducens_GS_15_uid57731	TCCAG_TCGGC	34	66	63	3	59	1.07	98.48%	1.51%	0.00%
Geobacter_metallireducens_GS_15_uid57731	GCCGA_CTGGA	34	65	63	2	59	1.07	95.38%	3.07%	1.53%
Geobacter_metallireducens_GS_15_uid57731	CCAGG_CCTGG	43	65	65	0	62	1.05	98.46%	1.53%	0.00%
Geobacter_metallireducens_GS_15_uid57731	TGGCC_GGCCA	59	67	67	0	64	1.05	98.50%	1.49%	0.00%
Geobacter_metallireducens_GS_15_uid57731	CGCCG_CGGCG	79	118	118	0	116	1.02	95.76%	1.69%	2.54%
Citrobacter_koseri_ATCC_BAA_895_uid58143	TGTGA_TCACA	6	19	16	3	15	1.07	18.18%	72.72%	9.09%
Citrobacter_koseri_ATCC_BAA_895_uid58143	GCCTA_TAGGC	16	34	21	13	21	1	35.29%	55.88%	8.82%
Citrobacter_koseri_ATCC_BAA_895_uid58143	GCCTA_GTAGG	15	34	21	13	21	1	35.29%	55.88%	8.82%
Citrobacter_koseri_ATCC_BAA_895_uid58143	CCTAC_TAGGC	15	35	22	13	21	1.05	38.88%	55.55%	5.55%
Citrobacter_koseri_ATCC_BAA_895_uid58143	GGCCT_GTAGG	16	36	27	9	23	1.17	38.88%	52.77%	8.33%
Citrobacter_koseri_ATCC_BAA_895_uid58143	CCTAC_AGGCC	16	37	26	11	24	1.08	39.47%	55.26%	5.26%
Citrobacter_koseri_ATCC_BAA_895_uid58143	CTGGA_CTGGA	16	65	60	5	58	1.03	98.46%	1.53%	0.00%
Citrobacter_koseri_ATCC_BAA_895_uid58143	TCCAG_TCCAG	16	74	63	11	63	1	98.66%	1.33%	0.00%
Cupriavidus_metallidurans_CH34_uid57815	CTGCT_AGCAG	62	47	46	1	41	1.12	93.61%	2.12%	4.25%
Cupriavidus_metallidurans_CH34_uid57815	TCTCG_CAGCA	83	45	45	0	44	1.02	100.00%	0.00%	0.00%
Cupriavidus_metallidurans_CH34_uid57815	TGCTG_CGAGA	83	49	49	0	45	1.09	100.00%	0.00%	0.00%
Cupriavidus_metallidurans_CH34_uid57815	GCCGA_CAGGT	76	59	58	1	58	1	94.91%	0.00%	5.08%
Cupriavidus_metallidurans_CH34_uid57815	ACCTG_TCGGC	76	63	62	1	60	1.03	93.65%	0.00%	6.34%
Cupriavidus_metallidurans_CH34_uid57815	CAGCA_CACCA	46	72	67	5	63	1.06	100.00%	0.00%	0.00%
Cupriavidus_metallidurans_CH34_uid57815	TGGTG_TGCTG	46	71	69	2	66	1.05	98.59%	1.40%	0.00%
Cupriavidus_metallidurans_CH34_uid57815	CGATC_CAGCA	65	80	80	0	78	1.03	95.00%	0.00%	5.00%
Cupriavidus_metallidurans_CH34_uid57815	TGCTG_GATCG	65	93	92	1	80	1.15	96.77%	0.00%	3.22%
Rhodospirillum_rubrum_ATCC_11170_uid57655	GGGGA_TCCCC	42	48	36	12	32	1.13	14.58%	83.33%	2.08%
Rhodospirillum_rubrum_ATCC_11170_uid57655	GCACC_GGTGC	65	48	48	0	40	1.2	95.83%	0.00%	4.16%
Rhodospirillum_rubrum_ATCC_11170_uid57655	CCCTG_CATCG	38	95	86	9	78	1.1	96.84%	1.05%	2.10%
Rhodospirillum_rubrum_ATCC_11170_uid57655	CGATG_CAGGG	38	99	82	17	79	1.04	94.94%	4.04%	1.01%
Rhodospirillum_rubrum_ATCC_11170_uid57655	CTGAT_TCGCC	83	103	89	14	83	1.07	95.14%	0.00%	4.85%
Rhodospirillum_rubrum_ATCC_11170_uid57655	GGCGA_ATCAG	83	100	90	10	83	1.08	98.00%	0.00%	2.00%
Rhodospirillum_rubrum_ATCC_11170_uid57655	CGTCG_CGACG	52	113	109	4	94	1.16	90.51%	6.89%	2.58%
Rhodospirillum_rubrum_ATCC_11170_uid57655	TCGGC_GCCGA	87	194	194	0	165	1.18	96.41%	1.02%	2.56%
Burkholderia_thailandensis_E264_uid58081	CCTCG_CGAGG	49	58	57	1	47	1.21	98.27%	1.72%	0.00%
Burkholderia_thailandensis_E264_uid58081	CGTGA_TCACG	39	68	58	10	52	1.12	97.05%	1.47%	1.47%
Burkholderia_thailandensis_E264_uid58081	TGCTC_GCGCT	72	107	90	17	85	1.06	98.13%	1.86%	0.00%
Burkholderia_thailandensis_E264_uid58081	AGCGC_GAGCA	72	102	91	11	86	1.06	97.05%	1.96%	0.98%
Burkholderia_thailandensis_E264_uid58081	AGCAC_CGCGA	81	121	111	10	101	1.1	96.69%	1.65%	1.65%
Burkholderia_thailandensis_E264_uid58081	TCGCG_GTGCT	81	132	120	12	109	1.1	98.48%	0.00%	1.51%
Burkholderia_thailandensis_E264_uid58081	CGATC_GATCG	68	200	177	23	176	1.01	95.09%	1.96%	2.94%
Burkholderia_thailandensis_E264_uid58081	GCAGG_CCTGC	76	34	34	0	33	1.03	100.00%	0.00%	0.00%
Burkholderia_thailandensis_E264_uid58081	TGTTC_GCTCG	68	73	70	3	65	1.08	98.63%	0.00%	1.36%
Burkholderia_thailandensis_E264_uid58081	CGAGC_GAACA	68	77	67	10	66	1.02	98.70%	0.00%	1.29%
Acidothermus_cellulolyticus_11B_uid58501	TCGAC_CGTCG	68	87	85	2	84	1.01	90.80%	1.14%	8.04%
Acidothermus_cellulolyticus_11B_uid58501	CGACG_GTCGA	68	88	87	1	85	1.02	92.04%	3.40%	4.54%
Acidothermus_cellulolyticus_11B_uid58501	CGTCG_CGACG	85	151	151	0	133	1.14	93.46%	2.61%	3.92%
Methanosarcina_mazei_Go1_uid57893	TCAAG_TCAAG	16	49	46	3	40	1.15	95.91%	4.08%	0.00%
Methanosarcina_mazei_Go1_uid57893	CTTGA_CTTGA	16	60	53	7	43	1.23	96.66%	3.33%	0.00%
Methanosarcina_mazei_Go1_uid57893	TGCAA_TTGCA	78	45	45	0	43	1.05	97.77%	2.22%	0.00%
Metallosphaera_sedula_DSM_5348_uid58717	TATAG_CAACT	53	42	35	7	22	1.59	7.14%	92.85%	0.00%
Metallosphaera_sedula_DSM_5348_uid58717	AGTTG_CTATA	53	48	46	2	24	1.92	2.08%	97.91%	0.00%
Metallosphaera_sedula_DSM_5348_uid58717	TATAG_TCAAC	52	40	33	7	22	1.5	2.50%	97.50%	0.00%
Metallosphaera_sedula_DSM_5348_uid58717	GTTGA_CTATA	52	48	46	2	25	1.84	0.00%	97.91%	2.08%
Metallosphaera_sedula_DSM_5348_uid58717	GATTA_GATTA	59	46	28	18	24	1.17	2.17%	95.65%	2.17%
Metallosphaera_sedula_DSM_5348_uid58717	TAATC_TAATC	59	59	38	21	26	1.46	3.38%	93.22%	3.38%
Metallosphaera_sedula_DSM_5348_uid58717	GATTA_CAACT	46	45	44	1	24	1.83	2.22%	97.77%	0.00%
Metallosphaera_sedula_DSM_5348_uid58717	AGTTG_TAATC	46	55	55	0	25	2.2	0.00%	100.00%	0.00%
Metallosphaera_sedula_DSM_5348_uid58717	GATTA_CTCTA	49	44	42	2	24	1.75	11.36%	86.36%	2.27%
Metallosphaera_sedula_DSM_5348_uid58717	TAGAG_TAATC	49	51	51	0	25	2.04	3.92%	96.07%	0.00%
Metallosphaera_sedula_DSM_5348_uid58717	CAACT_CAACT	59	48	29	19	24	1.21	8.33%	91.66%	0.00%
Metallosphaera_sedula_DSM_5348_uid58717	AGTTG_AGTTG	59	62	45	17	28	1.61	11.29%	87.09%	1.61%
Metallosphaera_sedula_DSM_5348_uid58717	ATTAA_CAACT	45	46	45	1	24	1.88	6.52%	93.47%	0.00%
Metallosphaera_sedula_DSM_5348_uid58717	AGTTG_TTAAT	45	57	57	0	26	2.19	3.50%	96.49%	0.00%
Metallosphaera_sedula_DSM_5348_uid58717	GATTA_TCAAC	45	50	49	1	24	2.04	10.00%	88.00%	2.00%
Metallosphaera_sedula_DSM_5348_uid58717	GTTGA_TAATC	45	57	57	0	26	2.19	1.75%	98.24%	0.00%
Metallosphaera_sedula_DSM_5348_uid58717	ATTAA_GATTA	58	49	30	19	24	1.25	8.16%	89.79%	2.04%
Metallosphaera_sedula_DSM_5348_uid58717	TAATC_TTAAT	58	58	37	21	27	1.37	3.44%	94.82%	1.72%
Metallosphaera_sedula_DSM_5348_uid58717	ATTAA_TCAAC	44	46	45	1	25	1.8	6.52%	93.47%	0.00%
Metallosphaera_sedula_DSM_5348_uid58717	GTTGA_TTAAT	44	59	59	0	27	2.19	5.08%	94.91%	0.00%
Metallosphaera_sedula_DSM_5348_uid58717	GATTA_AGATT	58	46	28	18	25	1.12	2.17%	95.65%	2.17%
Metallosphaera_sedula_DSM_5348_uid58717	AATCT_TAATC	58	57	36	21	27	1.33	1.75%	96.49%	1.75%
Metallosphaera_sedula_DSM_5348_uid58717	ATTAA_CTTTC	41	47	47	0	25	1.88	4.25%	95.74%	0.00%
Metallosphaera_sedula_DSM_5348_uid58717	GAAAG_TTAAT	41	58	58	0	29	2	3.44%	94.82%	1.72%
Metallosphaera_sedula_DSM_5348_uid58717	CAACT_TCAAC	58	48	29	19	25	1.16	10.41%	89.58%	0.00%
Metallosphaera_sedula_DSM_5348_uid58717	GTTGA_AGTTG	58	61	46	15	29	1.59	9.83%	88.52%	1.63%
Metallosphaera_sedula_DSM_5348_uid58717	GATTA_TTTCA	43	48	48	0	25	1.92	4.16%	95.83%	0.00%
Metallosphaera_sedula_DSM_5348_uid58717	TGAAA_TAATC	43	58	58	0	28	2.07	5.17%	94.82%	0.00%
Metallosphaera_sedula_DSM_5348_uid58717	GATTA_CTTTC	42	47	47	0	26	1.81	6.38%	93.61%	0.00%
Metallosphaera_sedula_DSM_5348_uid58717	GAAAG_TAATC	42	57	57	0	28	2.04	3.50%	96.49%	0.00%
Metallosphaera_sedula_DSM_5348_uid58717	ATAGA_CTATA	57	49	33	16	26	1.27	8.16%	91.83%	0.00%
Metallosphaera_sedula_DSM_5348_uid58717	TATAG_TCTAT	57	74	41	33	28	1.46	0.00%	98.64%	1.35%
Metallosphaera_sedula_DSM_5348_uid58717	GATTA_TTCAA	44	51	50	1	26	1.92	9.80%	88.23%	1.96%
Metallosphaera_sedula_DSM_5348_uid58717	TTGAA_TAATC	44	56	56	0	27	2.07	1.78%	98.21%	0.00%
Metallosphaera_sedula_DSM_5348_uid58717	AGATT_TCAAC	46	50	49	1	26	1.88	12.00%	86.00%	2.00%
Metallosphaera_sedula_DSM_5348_uid58717	GTTGA_AATCT	46	57	57	0	27	2.11	3.50%	96.49%	0.00%
Metallosphaera_sedula_DSM_5348_uid58717	CAACT_CTTTC	55	48	35	13	26	1.35	8.33%	91.66%	0.00%
Metallosphaera_sedula_DSM_5348_uid58717	GAAAG_AGTTG	55	58	50	8	29	1.72	6.89%	91.37%	1.72%
Metallosphaera_sedula_DSM_5348_uid58717	CAACT_TTTCA	56	49	36	13	27	1.33	6.12%	91.83%	2.04%
Metallosphaera_sedula_DSM_5348_uid58717	TGAAA_AGTTG	56	57	49	8	28	1.75	5.26%	94.73%	0.00%
Metallosphaera_sedula_DSM_5348_uid58717	ATTAA_TTCAA	43	49	49	0	27	1.81	4.08%	93.87%	2.04%
Metallosphaera_sedula_DSM_5348_uid58717	TTGAA_TTAAT	43	58	58	0	29	2	3.44%	94.82%	1.72%
Metallosphaera_sedula_DSM_5348_uid58717	TATAG_CTATA	58	86	48	38	27	1.78	3.48%	96.51%	0.00%
Metallosphaera_sedula_DSM_5348_uid58717	TATAG_TATAG	59	84	47	37	28	1.68	1.19%	98.80%	0.00%
Metallosphaera_sedula_DSM_5348_uid58717	CTATA_CTATA	59	85	48	37	29	1.66	2.35%	97.64%	0.00%
Metallosphaera_sedula_DSM_5348_uid58717	AACTC_TTTCA	55	50	37	13	28	1.32	10.00%	90.00%	0.00%
Metallosphaera_sedula_DSM_5348_uid58717	TGAAA_GAGTT	55	59	51	8	30	1.7	5.08%	93.22%	1.69%
Metallosphaera_sedula_DSM_5348_uid58717	TTCAA_TTTCA	58	52	32	20	29	1.1	5.76%	88.46%	5.76%
Metallosphaera_sedula_DSM_5348_uid58717	TGAAA_TTGAA	58	58	44	14	30	1.47	3.44%	94.82%	1.72%
Metallosphaera_sedula_DSM_5348_uid58717	TTTCA_TTTCA	59	52	32	20	29	1.1	9.61%	88.46%	1.92%
Metallosphaera_sedula_DSM_5348_uid58717	TGAAA_TGAAA	59	64	50	14	34	1.47	9.37%	89.06%	1.56%
Thermococcus_kodakarensis_KOD1_uid58225	AATTG_TTGCA	43	13	13	0	12	1.08	0.00%	100.00%	0.00%
Thermococcus_kodakarensis_KOD1_uid58225	TGCAA_CAATT	43	14	14	0	12	1.17	7.14%	92.85%	0.00%
Thermococcus_kodakarensis_KOD1_uid58225	GAGTC_CAATT	52	13	12	1	12	1	0.00%	100.00%	0.00%
Thermococcus_kodakarensis_KOD1_uid58225	AATTG_GACTC	52	16	15	1	12	1.25	12.50%	87.50%	0.00%
Thermococcus_kodakarensis_KOD1_uid58225	AATTG_TGCAA	44	13	13	0	12	1.08	0.00%	100.00%	0.00%
Thermococcus_kodakarensis_KOD1_uid58225	TTGCA_CAATT	44	13	13	0	13	1	0.00%	100.00%	0.00%
Thermococcus_kodakarensis_KOD1_uid58225	ATTGC_CAATT	45	13	13	0	13	1	0.00%	100.00%	0.00%
Thermococcus_kodakarensis_KOD1_uid58225	AATTG_GCAAT	45	15	14	1	13	1.08	6.66%	93.33%	0.00%
Thermococcus_kodakarensis_KOD1_uid58225	TATTG_CAATT	46	14	14	0	13	1.08	7.14%	92.85%	0.00%
Thermococcus_kodakarensis_KOD1_uid58225	AATTG_CAATA	46	15	14	1	14	1	0.00%	93.33%	6.66%
Thermococcus_kodakarensis_KOD1_uid58225	GAATT_GTTGC	43	13	13	0	13	1	0.00%	100.00%	0.00%
Thermococcus_kodakarensis_KOD1_uid58225	GCAAC_AATTC	43	14	14	0	14	1	7.14%	92.85%	0.00%
Thermococcus_kodakarensis_KOD1_uid58225	TTGCA_TGCAA	63	25	16	9	14	1.14	8.00%	92.00%	0.00%
Thermococcus_kodakarensis_KOD1_uid58225	TGCAA_TGCAA	63	26	17	9	15	1.13	0.00%	96.15%	3.84%
Thermococcus_kodakarensis_KOD1_uid58225	TTGCA_TTGCA	63	25	16	9	15	1.07	0.00%	100.00%	0.00%
Thermococcus_kodakarensis_KOD1_uid58225	TCTTA_AATTC	50	17	16	1	15	1.07	17.64%	76.47%	5.88%
Thermococcus_kodakarensis_KOD1_uid58225	GAATT_TAAGA	50	18	16	2	16	1	11.11%	88.88%	0.00%
Thermococcus_kodakarensis_KOD1_uid58225	CCTCG_CGAGG	37	48	47	1	46	1.02	100.00%	0.00%	0.00%
Sulfolobus_tokodaii_7_uid57807	ATGGA_TCCAT	54	30	26	4	23	1.13	10.00%	86.66%	3.33%
Sulfolobus_tokodaii_7_uid57807	GATTC_CAATT	46	26	26	0	24	1.08	19.23%	73.07%	7.69%
Sulfolobus_tokodaii_7_uid57807	AATTG_GAATC	46	31	30	1	24	1.25	12.12%	78.78%	9.09%
Sulfolobus_tokodaii_7_uid57807	AATCC_GATGA	55	32	24	8	24	1	16.66%	72.22%	11.11%
Sulfolobus_tokodaii_7_uid57807	TCATC_GGATT	55	31	26	5	24	1.08	24.24%	63.63%	12.12%
Sulfolobus_tokodaii_7_uid57807	AATTG_AATCC	47	33	31	2	30	1.03	22.85%	74.28%	2.85%
Sulfolobus_tokodaii_7_uid57807	GGATT_CAATT	47	84	78	6	37	2.11	11.90%	85.71%	2.38%
Methanococcoides_burtonii_DSM_6242_uid58023	GGGGA_CCCCA	44	65	35	30	14	2.5	0.00%	100.00%	0.00%
Methanococcoides_burtonii_DSM_6242_uid58023	TGGGG_TCCCC	44	66	37	29	14	2.64	3.03%	96.96%	0.00%
Methanococcoides_burtonii_DSM_6242_uid58023	TGGGG_CCCCA	45	65	35	30	14	2.5	1.53%	98.46%	0.00%
Methanococcoides_burtonii_DSM_6242_uid58023	GGGGA_TCCCC	43	64	53	11	14	3.79	0.00%	100.00%	0.00%
Acidiphilium_cryptum_JF_5_uid58447	TCAGC_GCTGA	86	31	31	0	29	1.07	93.75%	6.25%	0.00%
Acidiphilium_cryptum_JF_5_uid58447	GCTGA_GCTGA	67	43	43	0	40	1.08	93.02%	2.32%	4.65%
Acidiphilium_cryptum_JF_5_uid58447	TCAGC_TCAGC	67	50	50	0	45	1.11	96.00%	2.00%	2.00%
Acidiphilium_cryptum_JF_5_uid58447	AGCAG_GACGA	36	49	48	1	45	1.07	97.95%	2.04%	0.00%
Acidiphilium_cryptum_JF_5_uid58447	TCGTC_CTGCT	36	57	52	5	49	1.06	94.73%	5.26%	0.00%
Acidiphilium_cryptum_JF_5_uid58447	GATCA_TGATC	48	57	55	2	46	1.2	98.24%	0.00%	1.75%
Acidiphilium_cryptum_JF_5_uid58447	TCGAC_TCGTC	52	62	60	2	57	1.05	100.00%	0.00%	0.00%
Acidiphilium_cryptum_JF_5_uid58447	GACGA_GTCGA	52	62	59	3	57	1.04	96.82%	1.58%	1.58%
Acidiphilium_cryptum_JF_5_uid58447	GCTGC_TGATC	39	67	63	4	62	1.02	95.52%	2.98%	1.49%
Acidiphilium_cryptum_JF_5_uid58447	GATCA_GCAGC	39	71	65	6	64	1.02	98.59%	0.00%	1.40%
Acidiphilium_cryptum_JF_5_uid58447	CGAGG_ATCGA	77	82	79	3	70	1.13	100.00%	0.00%	0.00%
Acidiphilium_cryptum_JF_5_uid58447	TCGAT_CCTCG	77	94	83	11	73	1.14	96.90%	1.03%	2.06%
Acidiphilium_cryptum_JF_5_uid58447	CGAGG_TCGAG	78	100	97	3	82	1.18	100.00%	0.00%	0.00%
Acidiphilium_cryptum_JF_5_uid58447	CTCGA_CCTCG	78	115	101	14	88	1.15	94.91%	2.54%	2.54%
Acidiphilium_cryptum_JF_5_uid58447	GCACG_GGCGA	83	90	89	1	83	1.07	97.77%	1.11%	1.11%
Acidiphilium_cryptum_JF_5_uid58447	TCGCC_CGTGC	83	98	95	3	91	1.04	95.91%	1.02%	3.06%
Acidiphilium_cryptum_JF_5_uid58447	GCTCG_CGAGC	76	95	94	1	88	1.07	92.63%	2.10%	5.26%
Acidiphilium_cryptum_JF_5_uid58447	GCGAT_GGCGA	57	131	119	12	117	1.02	96.96%	3.03%	0.00%
Acidiphilium_cryptum_JF_5_uid58447	TCGCC_ATCGC	57	150	126	24	123	1.02	95.33%	2.00%	2.66%
Acidiphilium_cryptum_JF_5_uid58447	GCAGC_GGCGA	62	150	146	4	119	1.23	96.02%	1.32%	2.64%
Acidiphilium_cryptum_JF_5_uid58447	TCGCC_GCTGC	62	147	137	10	125	1.1	95.91%	2.04%	2.04%
Acidiphilium_cryptum_JF_5_uid58447	CGGCA_TCGGC	51	172	153	19	152	1.01	97.67%	1.74%	0.58%
Acidiphilium_cryptum_JF_5_uid58447	GCCGA_TGCCG	51	175	154	21	154	1	94.88%	1.70%	3.40%
Lactobacillus_sakei_23K_uid58281	CTCAG_ACTCT	21	15	9	6	9	1	56.25%	37.50%	6.25%
Lactobacillus_sakei_23K_uid58281	AGAGT_CTGAG	21	16	12	4	11	1.09	75.00%	25.00%	0.00%
Lactobacillus_sakei_23K_uid58281	TCCTC_ACTCT	23	18	12	6	9	1.33	52.63%	36.84%	10.52%
Lactobacillus_sakei_23K_uid58281	AGAGT_GAGGA	23	15	11	4	10	1.1	73.33%	26.66%	0.00%
Lactobacillus_sakei_23K_uid58281	CCTCA_ACTCT	22	18	12	6	10	1.2	52.63%	36.84%	10.52%
Lactobacillus_sakei_23K_uid58281	AGAGT_TGAGG	22	15	11	4	10	1.1	73.33%	26.66%	0.00%
Lactobacillus_sakei_23K_uid58281	GAGTG_GAGGA	22	16	11	5	10	1.1	75.00%	25.00%	0.00%
Lactobacillus_sakei_23K_uid58281	TCCTC_CACTC	22	18	12	6	10	1.2	57.89%	36.84%	5.26%
Lactobacillus_sakei_23K_uid58281	CCTCA_CACTC	21	18	12	6	11	1.09	57.89%	36.84%	5.26%
Lactobacillus_sakei_23K_uid58281	GAGTG_TGAGG	21	16	11	5	11	1	75.00%	25.00%	0.00%
Methanobrevibacter_smithii_ATCC_35061_uid58827	TGTGG_TGTCC	16	15	13	2	11	1.18	100.00%	0.00%	0.00%
Methanobrevibacter_smithii_ATCC_35061_uid58827	GGACA_CCACA	16	26	19	7	12	1.58	96.15%	3.84%	0.00%
Methanobrevibacter_smithii_ATCC_35061_uid58827	AATGT_TGTGG	6	25	20	5	17	1.18	100.00%	0.00%	0.00%
Methanobrevibacter_smithii_ATCC_35061_uid58827	CCACA_ACATT	6	27	23	4	20	1.15	96.55%	3.44%	0.00%
Methanobrevibacter_smithii_ATCC_35061_uid58827	TTGCA_TGCAA	23	29	29	0	29	1	93.10%	0.00%	6.89%
Methanobrevibacter_smithii_ATCC_35061_uid58827	TGATG_TGATG	19	47	43	4	39	1.1	100.00%	0.00%	0.00%
Methanobrevibacter_smithii_ATCC_35061_uid58827	CATCA_CATCA	19	66	59	7	54	1.09	97.05%	1.47%	1.47%
Methanobrevibacter_smithii_ATCC_35061_uid58827	TTTAG_CTAAA	45	46	42	4	40	1.05	97.82%	0.00%	2.17%
Corynebacterium_aurimucosum_ATCC_700975_uid59409	GGGGA_TCCCC	43	96	64	32	21	3.05	4.16%	95.83%	0.00%
Corynebacterium_aurimucosum_ATCC_700975_uid59409	CGGGG_TCCCC	44	98	46	52	23	2	4.08%	95.91%	0.00%
Corynebacterium_aurimucosum_ATCC_700975_uid59409	GGGGA_CCCCG	44	96	45	51	24	1.88	4.16%	95.83%	0.00%
Corynebacterium_aurimucosum_ATCC_700975_uid59409	CCTCA_TGAGG	46	27	27	0	25	1.08	92.59%	7.40%	0.00%
Corynebacterium_aurimucosum_ATCC_700975_uid59409	CGGGG_CCCCG	45	97	45	52	27	1.67	3.09%	96.90%	0.00%
Corynebacterium_aurimucosum_ATCC_700975_uid59409	GGGGA_CCCGC	45	97	45	52	28	1.61	4.12%	95.87%	0.00%
Corynebacterium_aurimucosum_ATCC_700975_uid59409	GCGGG_TCCCC	45	95	43	52	28	1.54	2.10%	97.89%	0.00%
Corynebacterium_aurimucosum_ATCC_700975_uid59409	CGGGG_CCCGC	46	98	46	52	32	1.44	3.06%	96.93%	0.00%
Corynebacterium_aurimucosum_ATCC_700975_uid59409	GCGGG_CCCCG	46	103	51	52	33	1.55	6.79%	92.23%	0.97%
Corynebacterium_aurimucosum_ATCC_700975_uid59409	CGAGG_CGTCG	13	61	51	10	46	1.11	100.00%	0.00%	0.00%
Corynebacterium_aurimucosum_ATCC_700975_uid59409	CGACG_CCTCG	13	77	61	16	48	1.27	97.43%	2.56%	0.00%
Corynebacterium_aurimucosum_ATCC_700975_uid59409	CGACG_CGTCG	13	61	48	13	47	1.02	98.36%	1.63%	0.00%
Helicobacter_pylori_26695_uid57787	TTTAG_CTAAA	63	75	71	4	71	1	88.31%	9.09%	2.59%
Elusimicrobium_minutum_Pei191_uid58949	CTAAA_TTTAG	47	31	30	1	30	1	90.62%	3.12%	6.25%
Streptococcus_equi_4047_uid59259	TCATC_CCACC	61	21	21	0	19	1.11	100.00%	0.00%	0.00%
Streptococcus_equi_4047_uid59259	GGTGG_GATGA	61	22	21	1	21	1	100.00%	0.00%	0.00%
Cyanothece_ATCC_51142_uid59013	TCTAA_TCTAA	16	99	86	13	67	1.28	97.00%	3.00%	0.00%
Cyanothece_ATCC_51142_uid59013	TTAGA_TTAGA	16	98	83	15	68	1.22	95.91%	4.08%	0.00%
Cyanothece_ATCC_51142_uid59013	TCTAA_TTCTA	15	96	76	20	67	1.13	94.79%	5.20%	0.00%
Cyanothece_ATCC_51142_uid59013	TAGAA_TTAGA	15	96	77	19	68	1.13	95.83%	4.16%	0.00%
Cyanothece_ATCC_51142_uid59013	AGAAA_CAGAA	27	75	69	6	68	1.01	92.20%	5.19%	2.59%
Cyanothece_ATCC_51142_uid59013	TTCTG_TTTCT	27	82	79	3	72	1.1	93.90%	3.65%	2.43%
Cyanothece_ATCC_51142_uid59013	CTAAA_TTTAG	32	71	71	0	68	1.04	85.91%	7.04%	7.04%
Cyanothece_ATCC_51142_uid59013	TAGAA_TAGAA	16	93	82	11	70	1.17	93.54%	4.30%	2.15%
Cyanothece_ATCC_51142_uid59013	TTCTA_TTCTA	16	97	86	11	70	1.23	95.87%	4.12%	0.00%
Cyanothece_ATCC_51142_uid59013	CTAAA_CTAAA	16	110	98	12	85	1.15	95.45%	4.54%	0.00%
Cyanothece_ATCC_51142_uid59013	TTTAG_TTTAG	16	104	91	13	89	1.02	90.38%	8.65%	0.96%
Cyanothece_ATCC_51142_uid59013	AAGAA_AAGAA	16	141	115	26	111	1.04	94.32%	4.96%	0.70%
Cyanothece_ATCC_51142_uid59013	TTCTT_TTCTT	16	144	117	27	112	1.04	93.79%	4.13%	2.06%
Pseudomonas_fluorescens_Pf0_1_uid57591	CCTGA_TCAGG	73	53	52	1	49	1.06	90.56%	5.66%	3.77%
Pseudomonas_fluorescens_Pf0_1_uid57591	CTTCG_CGAAG	55	77	75	2	66	1.14	98.70%	1.29%	0.00%
Pseudomonas_fluorescens_Pf0_1_uid57591	CTGCT_ACCTG	89	78	78	0	66	1.18	92.30%	0.00%	7.69%
Pseudomonas_fluorescens_Pf0_1_uid57591	CAGGT_AGCAG	89	73	73	0	67	1.09	100.00%	0.00%	0.00%
Pseudomonas_fluorescens_Pf0_1_uid57591	GTCGA_TCGAC	50	94	90	4	83	1.08	100.00%	0.00%	0.00%
Pseudomonas_fluorescens_Pf0_1_uid57591	GCCTG_CAGGC	33	97	96	1	83	1.16	92.78%	5.15%	2.06%
Pseudomonas_fluorescens_Pf0_1_uid57591	GATCA_TGATC	57	99	95	4	89	1.07	95.95%	1.01%	3.03%
Pseudomonas_fluorescens_Pf0_1_uid57591	TGATC_GATCA	35	103	92	11	92	1	97.11%	1.92%	0.96%
Pseudomonas_fluorescens_Pf0_1_uid57591	CACCG_CACCA	76	103	99	4	95	1.04	95.14%	2.91%	1.94%
Pseudomonas_fluorescens_Pf0_1_uid57591	TGGTG_CGGTG	76	116	103	13	100	1.03	98.27%	0.00%	1.72%
Pseudomonas_fluorescens_Pf0_1_uid57591	TGATC_TGATC	34	121	99	22	96	1.03	97.63%	0.78%	1.57%
Pseudomonas_fluorescens_Pf0_1_uid57591	GATCA_GATCA	34	127	103	24	98	1.05	98.51%	0.00%	1.48%
Pseudomonas_fluorescens_Pf0_1_uid57591	GCCGA_CTTCG	51	117	114	3	101	1.13	99.14%	0.00%	0.85%
Pseudomonas_fluorescens_Pf0_1_uid57591	CGAAG_TCGGC	51	123	122	1	105	1.16	96.74%	0.00%	3.25%
Pseudomonas_fluorescens_Pf0_1_uid57591	TGATC_TGCTG	76	143	140	3	110	1.27	97.20%	0.00%	2.79%
Pseudomonas_fluorescens_Pf0_1_uid57591	CAGCA_GATCA	76	147	145	2	111	1.31	99.31%	0.00%	0.68%
Pseudomonas_fluorescens_Pf0_1_uid57591	CTTCG_TCGGC	42	137	130	7	111	1.17	97.82%	1.44%	0.72%
Pseudomonas_fluorescens_Pf0_1_uid57591	GCCGA_CGAAG	42	150	145	5	116	1.25	97.33%	0.66%	2.00%
Pseudomonas_fluorescens_Pf0_1_uid57591	CGGCA_TGCCG	51	155	145	10	144	1.01	94.83%	1.29%	3.87%
Pseudomonas_fluorescens_Pf0_1_uid57591	GCCGA_TCGGC	89	174	174	0	161	1.08	95.40%	2.29%	2.29%
Pseudomonas_fluorescens_Pf0_1_uid57591	CGGCG_CGCCG	85	296	295	1	261	1.13	93.58%	1.01%	5.40%
Thermomicrobium_roseum_DSM_5159_uid59341	AAACC_GTTTC	35	13	12	1	12	1	0.00%	92.30%	7.69%
Thermomicrobium_roseum_DSM_5159_uid59341	GAAAC_GGTTT	35	16	15	1	13	1.15	0.00%	94.11%	5.88%
Thermomicrobium_roseum_DSM_5159_uid59341	GAAAC_GTTTC	36	35	34	1	16	2.13	2.77%	94.44%	2.77%
Renibacterium_salmoninarum_ATCC_33209_uid58899	CCCAC_GTGGG	16	22	19	3	16	1.19	27.27%	68.18%	4.54%
Sulfolobus_acidocaldarius_DSM_639_uid58379	ACTAA_AACGA	43	21	21	0	19	1.11	12.00%	84.00%	4.00%
Sulfolobus_acidocaldarius_DSM_639_uid58379	TCGTT_TTAGT	43	40	39	1	22	1.77	2.50%	95.00%	2.50%
Sulfolobus_acidocaldarius_DSM_639_uid58379	TAAAA_ACGAC	42	23	23	0	19	1.21	14.81%	85.18%	0.00%
Sulfolobus_acidocaldarius_DSM_639_uid58379	GTCGT_TTTTA	42	39	38	1	22	1.73	2.56%	97.43%	0.00%
Sulfolobus_acidocaldarius_DSM_639_uid58379	CAAGA_TAACG	48	20	19	1	19	1	12.50%	83.33%	4.16%
Sulfolobus_acidocaldarius_DSM_639_uid58379	CGTTA_TCTTG	48	40	28	12	21	1.33	5.00%	95.00%	0.00%
Sulfolobus_acidocaldarius_DSM_639_uid58379	AACTA_AACGA	44	24	24	0	21	1.14	25.00%	75.00%	0.00%
Sulfolobus_acidocaldarius_DSM_639_uid58379	TCGTT_TAGTT	44	38	30	8	24	1.25	0.00%	100.00%	0.00%
Sulfolobus_acidocaldarius_DSM_639_uid58379	CTAAA_AACGA	42	21	21	0	21	1	12.00%	84.00%	4.00%
Sulfolobus_acidocaldarius_DSM_639_uid58379	TCGTT_TTTAG	42	41	40	1	23	1.74	4.87%	92.68%	2.43%
Sulfolobus_acidocaldarius_DSM_639_uid58379	ACTAA_TAACG	42	25	25	0	22	1.14	24.13%	72.41%	3.44%
Sulfolobus_acidocaldarius_DSM_639_uid58379	CGTTA_TTAGT	42	42	41	1	23	1.78	9.52%	90.47%	0.00%
Sulfolobus_acidocaldarius_DSM_639_uid58379	GACAA_ATAAC	49	23	22	1	22	1	25.92%	74.07%	0.00%
Sulfolobus_acidocaldarius_DSM_639_uid58379	GTTAT_TTGTC	49	39	27	12	24	1.13	2.56%	97.43%	0.00%
Sulfolobus_acidocaldarius_DSM_639_uid58379	CTAAA_TAACG	41	26	26	0	23	1.13	26.66%	70.00%	3.33%
Sulfolobus_acidocaldarius_DSM_639_uid58379	CGTTA_TTTAG	41	41	40	1	25	1.6	7.31%	92.68%	0.00%
Burkholderia_ambifaria_AMMD_uid58303	CGTGA_TCACG	60	43	42	1	40	1.05	93.02%	0.00%	6.97%
Burkholderia_ambifaria_AMMD_uid58303	CGACA_TGTCG	66	44	44	0	42	1.05	95.45%	2.27%	2.27%
Burkholderia_ambifaria_AMMD_uid58303	ACAGC_GCCGA	59	68	64	4	61	1.05	95.58%	0.00%	4.41%
Burkholderia_ambifaria_AMMD_uid58303	TCGGC_GCTGT	59	69	65	4	61	1.07	98.55%	1.44%	0.00%
Burkholderia_ambifaria_AMMD_uid58303	GCTTC_TCGGC	76	70	69	1	68	1.01	97.14%	1.42%	1.42%
Burkholderia_ambifaria_AMMD_uid58303	GCCGA_GAAGC	76	71	69	2	69	1	92.95%	2.81%	4.22%
Burkholderia_ambifaria_AMMD_uid58303	TCGGC_CGTTC	79	87	86	1	77	1.12	94.25%	1.14%	4.59%
Burkholderia_ambifaria_AMMD_uid58303	GAACG_GCCGA	79	82	82	0	79	1.04	92.68%	3.65%	3.65%
Burkholderia_ambifaria_AMMD_uid58303	TCGAG_GCTCG	62	100	93	7	84	1.11	98.00%	1.00%	1.00%
Burkholderia_ambifaria_AMMD_uid58303	CGAGC_CTCGA	62	110	101	9	85	1.19	98.18%	0.90%	0.90%
Burkholderia_ambifaria_AMMD_uid58303	TCGCG_GATCG	65	204	184	20	169	1.09	97.05%	0.98%	1.96%
Burkholderia_ambifaria_AMMD_uid58303	CGATC_CGCGA	65	206	185	21	170	1.09	96.60%	0.97%	2.42%
Burkholderia_ambifaria_AMMD_uid58303	CCTCG_CGAGG	61	54	52	2	41	1.27	100.00%	0.00%	0.00%
Burkholderia_ambifaria_AMMD_uid58303	CGAGG_CCTCG	25	47	42	5	42	1	95.74%	2.12%	2.12%
Burkholderia_ambifaria_AMMD_uid58303	TGATC_GATCA	65	56	53	3	47	1.13	89.28%	3.57%	7.14%
Burkholderia_ambifaria_AMMD_uid58303	GCAGG_CCTGC	46	58	52	6	51	1.02	96.55%	1.72%	1.72%
Burkholderia_ambifaria_AMMD_uid58303	TGTCG_CGACA	59	71	57	14	55	1.04	98.61%	1.38%	0.00%
Burkholderia_ambifaria_AMMD_uid58303	TGATG_GATCG	41	66	60	6	57	1.05	95.52%	2.98%	1.49%
Burkholderia_ambifaria_AMMD_uid58303	CGATC_CATCA	41	69	58	11	58	1	97.26%	0.00%	2.73%
Burkholderia_ambifaria_AMMD_uid58303	CACGA_CGATC	84	101	98	3	88	1.11	93.13%	1.96%	4.90%
Burkholderia_ambifaria_AMMD_uid58303	GATCG_TCGTG	84	109	107	2	90	1.19	97.24%	0.91%	1.83%
Burkholderia_ambifaria_AMMD_uid58303	GCAGC_GCGAG	72	124	114	10	106	1.08	98.38%	0.80%	0.80%
Burkholderia_ambifaria_AMMD_uid58303	CTCGC_GCTGC	72	132	126	6	112	1.13	95.45%	1.51%	3.03%
Burkholderia_ambifaria_AMMD_uid58303	CGGCA_TGCCG	72	128	124	4	112	1.11	91.40%	5.46%	3.12%
Burkholderia_ambifaria_AMMD_uid58303	GTCGA_TCGAC	80	139	128	11	122	1.05	97.12%	0.71%	2.15%
Burkholderia_ambifaria_AMMD_uid58303	CGTCG_CGACG	58	356	271	85	268	1.01	95.22%	2.52%	2.24%
Delftia_acidovorans_SPH_1_uid58703	CACCT_CCCTA	49	30	22	8	17	1.29	100.00%	0.00%	0.00%
Delftia_acidovorans_SPH_1_uid58703	TAGGG_AGGTG	49	35	27	8	17	1.59	100.00%	0.00%	0.00%
Delftia_acidovorans_SPH_1_uid58703	TTGTA_AGGTG	52	30	20	10	18	1.11	96.66%	0.00%	3.33%
Delftia_acidovorans_SPH_1_uid58703	CACCT_TACAA	52	25	18	7	18	1	96.00%	4.00%	0.00%
Delftia_acidovorans_SPH_1_uid58703	ACCTG_CCCTA	48	35	28	7	19	1.47	100.00%	0.00%	0.00%
Delftia_acidovorans_SPH_1_uid58703	TAGGG_CAGGT	48	38	31	7	21	1.48	97.36%	0.00%	2.63%
Delftia_acidovorans_SPH_1_uid58703	ACCTG_TACAA	51	29	23	6	21	1.1	100.00%	0.00%	0.00%
Delftia_acidovorans_SPH_1_uid58703	TTGTA_CAGGT	51	37	26	11	24	1.08	97.29%	0.00%	2.70%
Delftia_acidovorans_SPH_1_uid58703	ACCTG_CTACA	50	46	40	6	31	1.29	97.82%	0.00%	2.17%
Delftia_acidovorans_SPH_1_uid58703	TGTAG_CAGGT	50	53	42	11	35	1.2	98.11%	1.88%	0.00%
Delftia_acidovorans_SPH_1_uid58703	ACCTG_CCTAC	49	52	45	7	32	1.41	98.07%	1.92%	0.00%
Delftia_acidovorans_SPH_1_uid58703	GTAGG_CAGGT	49	58	48	10	34	1.41	96.55%	1.72%	1.72%
Delftia_acidovorans_SPH_1_uid58703	GCCGA_CAAGG	39	134	124	10	92	1.35	97.76%	1.49%	0.74%
Delftia_acidovorans_SPH_1_uid58703	CCTTG_TCGGC	39	131	121	10	93	1.3	97.72%	0.75%	1.51%
Delftia_acidovorans_SPH_1_uid58703	CGTGG_CCGAG	39	137	121	16	94	1.29	98.55%	0.72%	0.72%
Delftia_acidovorans_SPH_1_uid58703	CTCGG_CCACG	39	139	121	18	96	1.26	98.57%	0.00%	1.42%
Delftia_acidovorans_SPH_1_uid58703	GGCCA_CCACG	42	285	211	74	191	1.1	98.95%	0.34%	0.69%
Delftia_acidovorans_SPH_1_uid58703	CGTGG_TGGCC	42	280	215	65	193	1.11	98.93%	0.35%	0.71%
Corynebacterium_kroppenstedtii_DSM_44385_uid59411	CGTCG_CGACG	64	121	121	0	113	1.07	93.38%	0.82%	5.78%
Alkalilimnicola_ehrlichii_MLHE_1_uid58467	GGGGA_TCCCC	42	91	53	38	24	2.21	2.19%	97.80%	0.00%
Eubacterium_eligens_ATCC_27750_uid59171	GTCCA_TGGAC	25	61	15	46	15	1	43.66%	45.07%	11.26%
Marinobacter_aquaeolei_VT8_uid59419	CAATG_CATTG	88	27	27	0	27	1	93.10%	0.00%	6.89%
Marinobacter_aquaeolei_VT8_uid59419	CTGGA_CTGGA	16	121	91	30	75	1.21	99.23%	0.76%	0.00%
Marinobacter_aquaeolei_VT8_uid59419	TCCAG_TCCAG	16	115	87	28	79	1.1	100.00%	0.00%	0.00%
Haemophilus_somnus_129PT_uid57929	GCGGT_GTTTT	13	33	30	3	28	1.07	78.78%	21.21%	0.00%
Haemophilus_somnus_129PT_uid57929	AAAAC_ACCGC	13	51	46	5	28	1.64	74.50%	17.64%	7.84%
Lactobacillus_salivarius_UCC118_uid58233	TCTAA_TCATC	13	33	31	2	31	1	93.93%	3.03%	3.03%
Lactobacillus_salivarius_UCC118_uid58233	GATGA_TTAGA	13	45	40	5	34	1.18	97.77%	0.00%	2.22%
Nostoc_punctiforme_PCC_73102_uid57767	ATGAC_GGTGG	36	38	28	10	27	1.04	64.10%	33.33%	2.56%
Nostoc_punctiforme_PCC_73102_uid57767	CCACC_GTCAT	36	34	32	2	29	1.1	91.17%	2.94%	5.88%
Enterococcus_faecalis_V583_uid57669	GAAGA_TTAGA	13	52	44	8	40	1.1	96.15%	1.92%	1.92%
Enterococcus_faecalis_V583_uid57669	TCTAA_TCTTC	13	53	49	4	43	1.14	100.00%	0.00%	0.00%
Enterococcus_faecalis_V583_uid57669	TCTTC_TCTTC	55	62	62	0	55	1.13	90.32%	1.61%	8.06%
Enterococcus_faecalis_V583_uid57669	GAAGA_GAAGA	55	65	65	0	55	1.18	98.46%	0.00%	1.53%
Enterococcus_faecalis_V583_uid57669	TTAGA_AAGAA	23	62	61	1	61	1	91.93%	1.61%	6.45%
Enterococcus_faecalis_V583_uid57669	TTCTT_TCTAA	23	67	65	2	62	1.05	92.53%	2.98%	4.47%
Oligotropha_carboxidovorans_OM5_uid59155	TGATG_CATCA	65	40	39	1	39	1	95.00%	0.00%	5.00%
Oligotropha_carboxidovorans_OM5_uid59155	CTCGA_TCGAG	35	76	71	5	67	1.06	98.68%	0.00%	1.31%
Oligotropha_carboxidovorans_OM5_uid59155	TCGAG_CTCGA	60	77	74	3	68	1.09	96.10%	1.29%	2.59%
Oligotropha_carboxidovorans_OM5_uid59155	GCTCG_CGAGC	52	94	92	2	91	1.01	95.74%	1.06%	3.19%
Oligotropha_carboxidovorans_OM5_uid59155	TCGGC_GCCGA	84	136	134	2	133	1.01	97.79%	0.73%	1.47%
Aromatoleum_aromaticum_EbN1_uid58231	TGATC_GATCA	89	46	46	0	43	1.07	97.82%	0.00%	2.17%
Aromatoleum_aromaticum_EbN1_uid58231	AGCAG_CTGCT	72	48	47	1	43	1.09	93.75%	2.08%	4.16%
Aromatoleum_aromaticum_EbN1_uid58231	CAGGT_GTCGA	58	56	53	3	52	1.02	98.21%	0.00%	1.78%
Aromatoleum_aromaticum_EbN1_uid58231	TCGAC_ACCTG	58	58	58	0	53	1.09	95.08%	1.63%	3.27%
Aromatoleum_aromaticum_EbN1_uid58231	CTCGA_AGCAG	50	75	69	6	61	1.13	97.59%	2.40%	0.00%
Aromatoleum_aromaticum_EbN1_uid58231	CTGCT_TCGAG	50	73	68	5	64	1.06	97.64%	1.17%	1.17%
Aromatoleum_aromaticum_EbN1_uid58231	CTGAT_GCTCG	60	73	72	1	64	1.13	92.00%	2.66%	5.33%
Aromatoleum_aromaticum_EbN1_uid58231	CGAGC_ATCAG	60	68	65	3	65	1	98.55%	0.00%	1.44%
Aromatoleum_aromaticum_EbN1_uid58231	CCTCG_CGAGG	82	76	76	0	64	1.19	94.73%	2.63%	2.63%
Aromatoleum_aromaticum_EbN1_uid58231	CGAGG_CCTCG	43	79	71	8	67	1.06	94.93%	0.00%	5.06%
Aromatoleum_aromaticum_EbN1_uid58231	GCCGA_TCAGC	78	94	93	1	80	1.16	94.68%	0.00%	5.31%
Aromatoleum_aromaticum_EbN1_uid58231	GCTGA_TCGGC	78	90	90	0	84	1.07	93.33%	1.11%	5.55%
Aromatoleum_aromaticum_EbN1_uid58231	GCTGA_GCTCG	61	97	96	1	82	1.17	96.96%	1.01%	2.02%
Aromatoleum_aromaticum_EbN1_uid58231	CGAGC_TCAGC	61	99	92	7	83	1.11	93.00%	2.00%	5.00%
Aromatoleum_aromaticum_EbN1_uid58231	GTCGT_GCTCG	51	97	89	8	86	1.03	98.96%	0.00%	1.03%
Aromatoleum_aromaticum_EbN1_uid58231	CGAGC_ACGAC	51	92	90	2	88	1.02	94.56%	2.17%	3.26%
Aromatoleum_aromaticum_EbN1_uid58231	TCGTC_GCGCT	84	106	103	3	100	1.03	92.79%	4.50%	2.70%
Aromatoleum_aromaticum_EbN1_uid58231	AGCGC_GACGA	84	109	104	5	103	1.01	96.46%	0.88%	2.65%
Aromatoleum_aromaticum_EbN1_uid58231	CGACG_CGACC	52	140	132	8	126	1.05	97.14%	1.42%	1.42%
Aromatoleum_aromaticum_EbN1_uid58231	GGTCG_CGTCG	52	144	141	3	128	1.1	94.44%	1.38%	4.16%
Aromatoleum_aromaticum_EbN1_uid58231	TCGGC_GCCGA	72	188	183	5	162	1.13	98.06%	0.96%	0.96%
Aromatoleum_aromaticum_EbN1_uid58231	TCGGC_GCTCG	53	224	207	17	174	1.19	98.67%	0.88%	0.44%
Aromatoleum_aromaticum_EbN1_uid58231	CGAGC_GCCGA	53	233	218	15	177	1.23	97.43%	1.70%	0.85%
Aromatoleum_aromaticum_EbN1_uid58231	CGACG_CGTCG	67	253	232	21	200	1.16	98.04%	0.78%	1.17%
Erythrobacter_litoralis_HTCC2594_uid58299	CCTCG_CGAGG	79	50	48	2	47	1.02	96.00%	0.00%	4.00%
Erythrobacter_litoralis_HTCC2594_uid58299	CCTCG_CCTCG	64	51	51	0	50	1.02	98.03%	0.00%	1.96%
Erythrobacter_litoralis_HTCC2594_uid58299	CGAGG_CGAGG	64	63	61	2	53	1.15	96.82%	3.17%	0.00%
Erythrobacter_litoralis_HTCC2594_uid58299	CGAAG_CTTCG	58	76	75	1	64	1.17	98.68%	1.31%	0.00%
Erythrobacter_litoralis_HTCC2594_uid58299	TCGAC_GTCGA	36	83	81	2	75	1.08	100.00%	0.00%	0.00%
Erythrobacter_litoralis_HTCC2594_uid58299	GTCGA_TCGAC	47	87	78	9	77	1.01	93.10%	6.89%	0.00%
Erythrobacter_litoralis_HTCC2594_uid58299	CGAAG_TCGGC	54	94	91	3	82	1.11	94.68%	0.00%	5.31%
Erythrobacter_litoralis_HTCC2594_uid58299	GCCGA_CTTCG	54	84	84	0	83	1.01	98.80%	0.00%	1.19%
Erythrobacter_litoralis_HTCC2594_uid58299	TCGGC_TCGAC	28	110	97	13	92	1.05	100.00%	0.00%	0.00%
Erythrobacter_litoralis_HTCC2594_uid58299	GTCGA_GCCGA	28	104	96	8	92	1.04	100.00%	0.00%	0.00%
Erythrobacter_litoralis_HTCC2594_uid58299	TCGGC_GCCGA	39	124	118	6	109	1.08	96.77%	0.00%	3.22%
Thermoanaerobacter_pseudethanolicus_ATCC_33223_uid58339	TTGAC_ATAAT	19	34	32	2	30	1.07	29.41%	67.64%	2.94%
Thermoanaerobacter_pseudethanolicus_ATCC_33223_uid58339	ATTAT_GTCAA	19	40	35	5	31	1.13	29.26%	65.85%	4.87%
Desulfovibrio_alaskensis_G20_uid57941	GGGGA_TCCCC	43	20	15	5	15	1	0.00%	95.00%	5.00%
Thermobifida_fusca_YX_uid57703	GATGG_ACGCA	45	66	29	37	19	1.53	2.70%	94.59%	2.70%
Thermobifida_fusca_YX_uid57703	TGCGT_CCATC	45	144	50	94	23	2.17	11.11%	88.19%	0.69%
Thermobifida_fusca_YX_uid57703	GGGAT_ACGCA	47	69	28	41	20	1.4	5.19%	92.20%	2.59%
Thermobifida_fusca_YX_uid57703	TGCGT_ATCCC	47	144	29	115	23	1.26	10.41%	88.88%	0.69%
Thermobifida_fusca_YX_uid57703	TGGGG_CCCCA	45	219	81	138	36	2.25	12.33%	86.78%	0.88%
Thermobifida_fusca_YX_uid57703	GTGGG_CCCCA	46	220	86	134	39	2.21	12.71%	86.40%	0.87%
Thermobifida_fusca_YX_uid57703	TGGGG_CCCAC	46	221	88	133	40	2.2	11.79%	86.46%	1.74%
Thermobifida_fusca_YX_uid57703	GTGGG_CCCAC	47	227	64	163	46	1.39	14.04%	84.25%	1.70%
Thermobifida_fusca_YX_uid57703	TGGGG_CCACG	47	223	64	159	47	1.36	12.55%	85.71%	1.73%
Thermobifida_fusca_YX_uid57703	CGTGG_CCCCA	47	224	65	159	48	1.35	13.36%	85.77%	0.86%
Thermobifida_fusca_YX_uid57703	GTGGG_CCACG	48	234	71	163	57	1.25	15.70%	82.64%	1.65%
Thermobifida_fusca_YX_uid57703	CGTGG_CCCAC	48	230	66	164	57	1.16	15.12%	83.61%	1.26%
Archaeoglobus_fulgidus_DSM_4304_uid57717	CTGAT_CCCAT	52	18	17	1	17	1	38.88%	61.11%	0.00%
Archaeoglobus_fulgidus_DSM_4304_uid57717	ATGGG_ATCAG	52	20	19	1	18	1.06	35.00%	65.00%	0.00%
Archaeoglobus_fulgidus_DSM_4304_uid57717	CTCAA_CTCAA	16	57	52	5	50	1.04	96.55%	1.72%	1.72%
Archaeoglobus_fulgidus_DSM_4304_uid57717	TTGAG_TTGAG	16	67	54	13	52	1.04	98.55%	1.44%	0.00%
Shewanella_putrefaciens_CN_32_uid58267	GGCGG_CCGCC	45	86	45	41	24	1.88	9.30%	90.69%	0.00%
Shewanella_putrefaciens_CN_32_uid58267	GCGGC_GCCGC	46	88	47	41	32	1.47	10.22%	89.77%	0.00%
Staphylococcus_carnosus_TM300_uid59401	TTAGA_TTAGA	16	38	35	3	35	1	100.00%	0.00%	0.00%
Staphylococcus_carnosus_TM300_uid59401	TCTAA_TCTAA	16	45	41	4	35	1.17	97.77%	0.00%	2.22%
Staphylococcus_carnosus_TM300_uid59401	CTAAA_TTTAG	47	42	41	1	37	1.11	95.23%	2.38%	2.38%
Staphylococcus_carnosus_TM300_uid59401	GAAGA_GATGA	16	48	44	4	43	1.02	93.75%	2.08%	4.16%
Staphylococcus_carnosus_TM300_uid59401	TCATC_TCTTC	16	45	44	1	44	1	100.00%	0.00%	0.00%
Symbiobacterium_thermophilum_IAM_14863_uid58165	TGGGG_CCCCA	45	63	29	34	27	1.07	12.50%	87.50%	0.00%
Symbiobacterium_thermophilum_IAM_14863_uid58165	GTGGG_CCCCA	46	65	31	34	29	1.07	13.63%	84.84%	1.51%
Symbiobacterium_thermophilum_IAM_14863_uid58165	TGGGG_CCCAC	46	71	37	34	29	1.28	19.44%	80.55%	0.00%
Methanosphaerula_palustris_E1_9c_uid59193	GTGGG_CCCAC	47	103	31	72	19	1.63	1.94%	97.08%	0.97%
Methanosphaerula_palustris_E1_9c_uid59193	TGGGG_CCCAC	46	102	49	53	19	2.58	1.96%	97.05%	0.98%
Methanosphaerula_palustris_E1_9c_uid59193	GTGGG_CCCCA	46	103	50	53	19	2.63	1.94%	97.08%	0.97%
Methanosphaerula_palustris_E1_9c_uid59193	TGGGG_CCCCA	45	102	49	53	22	2.23	0.98%	98.03%	0.98%
Methanosphaerula_palustris_E1_9c_uid59193	GGGGA_CCCAC	45	103	50	53	24	2.08	2.91%	96.11%	0.97%
Methanosphaerula_palustris_E1_9c_uid59193	GTGGG_TCCCC	45	106	52	54	24	2.17	4.71%	94.33%	0.94%
Methanosphaerula_palustris_E1_9c_uid59193	GGGGA_CCCCA	44	105	52	53	26	2	2.85%	95.23%	1.90%
Methanosphaerula_palustris_E1_9c_uid59193	TGGGG_TCCCC	44	107	54	53	26	2.08	5.60%	93.45%	0.93%
Methanosphaerula_palustris_E1_9c_uid59193	GGGGA_TCCCC	43	112	76	36	32	2.38	9.82%	89.28%	0.89%
Methanosphaerula_palustris_E1_9c_uid59193	TGATC_GATCA	68	104	102	2	88	1.16	87.61%	6.66%	5.71%
Methanosphaerula_palustris_E1_9c_uid59193	GATCG_CGATC	45	111	108	3	105	1.03	94.59%	4.50%	0.90%
Chromohalobacter_salexigens_DSM_3043_uid62921	GGGGA_TCCCC	43	50	34	16	17	2	2.00%	98.00%	0.00%
Chromohalobacter_salexigens_DSM_3043_uid62921	CTGCA_TGCAG	56	31	31	0	29	1.07	96.77%	0.00%	3.22%
Chromohalobacter_salexigens_DSM_3043_uid62921	CAGCA_CTTGA	40	42	40	2	38	1.05	97.72%	0.00%	2.27%
Chromohalobacter_salexigens_DSM_3043_uid62921	TCAAG_TGCTG	40	44	44	0	41	1.07	100.00%	0.00%	0.00%
Chromohalobacter_salexigens_DSM_3043_uid62921	CGAAG_CTTCG	49	41	41	0	38	1.08	97.56%	2.43%	0.00%
Chromohalobacter_salexigens_DSM_3043_uid62921	GCTCG_CAGCT	74	51	51	0	48	1.06	94.23%	1.92%	3.84%
Chromohalobacter_salexigens_DSM_3043_uid62921	AGCTG_CGAGC	74	53	53	0	50	1.06	98.11%	1.88%	0.00%
Chromohalobacter_salexigens_DSM_3043_uid62921	CCTCG_TGTCG	61	64	64	0	60	1.07	98.43%	0.00%	1.56%
Chromohalobacter_salexigens_DSM_3043_uid62921	CGACA_CGAGG	61	74	73	1	62	1.18	100.00%	0.00%	0.00%
Chromohalobacter_salexigens_DSM_3043_uid62921	CCTGG_CCAGG	67	69	69	0	62	1.11	97.10%	0.00%	2.89%
Chromohalobacter_salexigens_DSM_3043_uid62921	TCGTC_GTCGA	60	77	76	1	64	1.19	96.10%	2.59%	1.29%
Chromohalobacter_salexigens_DSM_3043_uid62921	TCGAC_GACGA	60	68	65	3	65	1	92.64%	4.41%	2.94%
Chromohalobacter_salexigens_DSM_3043_uid62921	CGATG_TCGAT	36	85	80	5	68	1.18	97.67%	1.16%	1.16%
Chromohalobacter_salexigens_DSM_3043_uid62921	ATCGA_CATCG	36	81	78	3	68	1.15	96.29%	0.00%	3.70%
Chromohalobacter_salexigens_DSM_3043_uid62921	CTCGA_CGATG	39	96	92	4	82	1.12	95.83%	0.00%	4.16%
Chromohalobacter_salexigens_DSM_3043_uid62921	CATCG_TCGAG	39	102	97	5	83	1.17	96.07%	0.00%	3.92%
Chromohalobacter_salexigens_DSM_3043_uid62921	CCTCG_CGATG	76	90	90	0	82	1.1	96.66%	1.11%	2.22%
Chromohalobacter_salexigens_DSM_3043_uid62921	CATCG_CGAGG	76	102	102	0	85	1.2	95.09%	1.96%	2.94%
Chromohalobacter_salexigens_DSM_3043_uid62921	CGCCA_CAGCA	73	86	86	0	83	1.04	95.34%	1.16%	3.48%
Chromohalobacter_salexigens_DSM_3043_uid62921	TGCTG_TGGCG	73	91	91	0	85	1.07	96.70%	2.19%	1.09%
Chromohalobacter_salexigens_DSM_3043_uid62921	CATCG_TCGAC	39	99	96	3	84	1.14	94.94%	3.03%	2.02%
Chromohalobacter_salexigens_DSM_3043_uid62921	GTCGA_CGATG	39	97	89	8	84	1.06	95.87%	2.06%	2.06%
Chromohalobacter_salexigens_DSM_3043_uid62921	TCGAC_TCGGC	61	96	94	2	87	1.08	95.83%	2.08%	2.08%
Chromohalobacter_salexigens_DSM_3043_uid62921	GCCGA_GTCGA	61	97	92	5	90	1.02	94.89%	2.04%	3.06%
Chromohalobacter_salexigens_DSM_3043_uid62921	CCAGC_CGATG	46	102	100	2	97	1.03	96.07%	3.92%	0.00%
Chromohalobacter_salexigens_DSM_3043_uid62921	CATCG_GCTGG	46	111	109	2	98	1.11	97.29%	0.00%	2.70%
Klebsiella_pneumoniae_342_uid59145	TGTGA_TCACA	6	19	17	2	15	1.13	9.09%	81.81%	9.09%
Klebsiella_pneumoniae_342_uid59145	TCACC_GGTGA	41	55	54	1	54	1	100.00%	0.00%	0.00%
Klebsiella_pneumoniae_342_uid59145	GGTGG_CCACC	69	62	60	2	58	1.03	95.16%	1.61%	3.22%
Klebsiella_pneumoniae_342_uid59145	CCACC_GGTGG	71	62	61	1	60	1.02	96.77%	0.00%	3.22%
Klebsiella_pneumoniae_342_uid59145	CAGCA_GGTCA	79	80	80	0	71	1.13	96.25%	0.00%	3.75%
Klebsiella_pneumoniae_342_uid59145	TGACC_TGCTG	79	79	77	2	77	1	94.93%	0.00%	5.06%
Klebsiella_pneumoniae_342_uid59145	CTGCT_AGCAG	62	84	79	5	74	1.07	95.23%	3.57%	1.19%
Klebsiella_pneumoniae_342_uid59145	CCTGC_GCAGG	55	90	89	1	86	1.03	97.77%	1.11%	1.11%
Klebsiella_pneumoniae_342_uid59145	CAGCA_CTGCT	43	101	93	8	88	1.06	95.09%	2.94%	1.96%
Klebsiella_pneumoniae_342_uid59145	AGCAG_TGCTG	43	109	92	17	90	1.02	96.33%	0.91%	2.75%
Klebsiella_pneumoniae_342_uid59145	CACCG_GCAGC	84	90	90	0	88	1.02	95.55%	1.11%	3.33%
Klebsiella_pneumoniae_342_uid59145	GCTGC_CGGTG	84	93	93	0	92	1.01	95.69%	2.15%	2.15%
Klebsiella_pneumoniae_342_uid59145	GCAGG_GCTGC	61	115	111	4	105	1.06	86.06%	8.19%	5.73%
Klebsiella_pneumoniae_342_uid59145	GCAGC_CCTGC	61	115	113	2	106	1.07	89.16%	7.50%	3.33%
Klebsiella_pneumoniae_342_uid59145	ACCAG_CCAGC	71	120	119	1	111	1.07	95.83%	1.66%	2.50%
Klebsiella_pneumoniae_342_uid59145	GCTGG_CTGGT	71	123	120	3	114	1.05	96.74%	0.81%	2.43%
Klebsiella_pneumoniae_342_uid59145	GCCAG_CAGCA	69	166	164	2	147	1.12	97.59%	0.60%	1.80%
Klebsiella_pneumoniae_342_uid59145	TGCTG_CTGGC	69	177	177	0	159	1.11	93.78%	1.69%	4.51%
Methylibium_petroleiphilum_PM1_uid58085	CAGCA_GAAGT	82	50	49	1	41	1.2	96.00%	0.00%	4.00%
Methylibium_petroleiphilum_PM1_uid58085	ACTTC_TGCTG	82	53	53	0	45	1.18	98.14%	1.85%	0.00%
Methylibium_petroleiphilum_PM1_uid58085	TCAGC_TCAGC	82	64	63	1	52	1.21	98.52%	0.00%	1.47%
Methylibium_petroleiphilum_PM1_uid58085	GCTGA_GCTGA	82	70	68	2	55	1.24	96.05%	2.63%	1.31%
Methylibium_petroleiphilum_PM1_uid58085	TGCAG_CTGCA	57	70	63	7	60	1.05	100.00%	0.00%	0.00%
Methylibium_petroleiphilum_PM1_uid58085	CAGGT_CCTCG	36	93	81	12	65	1.25	96.77%	1.07%	2.15%
Methylibium_petroleiphilum_PM1_uid58085	CGAGG_ACCTG	36	77	67	10	66	1.02	98.70%	0.00%	1.29%
Methylibium_petroleiphilum_PM1_uid58085	CAGGT_GCCGA	79	98	97	1	82	1.18	96.00%	1.00%	3.00%
Methylibium_petroleiphilum_PM1_uid58085	TCGGC_ACCTG	79	106	103	3	83	1.24	96.26%	0.00%	3.73%
Methylibium_petroleiphilum_PM1_uid58085	TCGTC_TCGGC	46	105	95	10	91	1.04	95.23%	2.85%	1.90%
Methylibium_petroleiphilum_PM1_uid58085	GCCGA_GACGA	46	107	95	12	92	1.03	97.19%	0.93%	1.86%
Methylibium_petroleiphilum_PM1_uid58085	TGCTG_GCAGG	89	109	109	0	91	1.2	97.24%	0.00%	2.75%
Methylibium_petroleiphilum_PM1_uid58085	CCTGC_CAGCA	89	115	113	2	94	1.2	99.13%	0.00%	0.86%
Methylibium_petroleiphilum_PM1_uid58085	GTCGA_TCGAC	83	108	106	2	94	1.13	99.08%	0.00%	0.91%
Methylibium_petroleiphilum_PM1_uid58085	GCCGA_GCAGG	54	151	131	20	126	1.04	95.36%	0.66%	3.97%
Methylibium_petroleiphilum_PM1_uid58085	CCTGC_TCGGC	54	157	131	26	127	1.03	94.90%	0.63%	4.45%
Arcobacter_butzleri_RM4018_uid58557	CGAAC_GCTCT	27	7	7	0	7	1	100.00%	0.00%	0.00%
Arcobacter_butzleri_RM4018_uid58557	AGAGC_GTTCG	27	8	7	1	7	1	100.00%	0.00%	0.00%
Arcobacter_butzleri_RM4018_uid58557	TTGCT_AGCAA	38	38	35	3	35	1	100.00%	0.00%	0.00%
Arcobacter_butzleri_RM4018_uid58557	TGCAA_TTGCA	84	47	45	2	44	1.02	95.74%	0.00%	4.25%
Arcobacter_butzleri_RM4018_uid58557	TCTTC_CTTCA	35	57	52	5	48	1.08	100.00%	0.00%	0.00%
Arcobacter_butzleri_RM4018_uid58557	TGAAG_GAAGA	35	57	49	8	49	1	100.00%	0.00%	0.00%
Arcobacter_butzleri_RM4018_uid58557	ATCAA_CATCA	48	50	50	0	49	1.02	98.00%	0.00%	2.00%
Arcobacter_butzleri_RM4018_uid58557	TGATG_TTGAT	48	52	52	0	50	1.04	100.00%	0.00%	0.00%
Arcobacter_butzleri_RM4018_uid58557	CATCT_CTTTT	64	78	78	0	74	1.05	97.46%	0.00%	2.53%
Arcobacter_butzleri_RM4018_uid58557	AAAAG_AGATG	64	77	77	0	76	1.01	96.10%	0.00%	3.89%
Candidatus_Desulforudis_audaxviator_MP104C_uid59067	GAAAC_AGTTT	35	19	19	0	17	1.12	15.00%	85.00%	0.00%
Candidatus_Desulforudis_audaxviator_MP104C_uid59067	AAACT_GTTTC	35	26	26	0	18	1.44	0.00%	96.29%	3.70%
Candidatus_Desulforudis_audaxviator_MP104C_uid59067	TGAAA_TTTCA	39	19	19	0	19	1	0.00%	94.73%	5.26%
Candidatus_Desulforudis_audaxviator_MP104C_uid59067	CTGAA_TTTCA	40	19	19	0	19	1	0.00%	100.00%	0.00%
Candidatus_Desulforudis_audaxviator_MP104C_uid59067	TGAAA_TTCAG	40	21	20	1	19	1.05	9.52%	85.71%	4.76%
Candidatus_Desulforudis_audaxviator_MP104C_uid59067	CTGAA_TTCAG	41	20	20	0	19	1.05	5.00%	95.00%	0.00%
Candidatus_Desulforudis_audaxviator_MP104C_uid59067	AAACG_GTTTC	35	23	23	0	19	1.21	17.39%	78.26%	4.34%
Candidatus_Desulforudis_audaxviator_MP104C_uid59067	GAAAC_CGTTT	35	35	35	0	20	1.75	8.57%	88.57%	2.85%
Candidatus_Desulforudis_audaxviator_MP104C_uid59067	GAAAC_GGTTT	35	25	24	1	22	1.09	21.42%	75.00%	3.57%
Candidatus_Desulforudis_audaxviator_MP104C_uid59067	AAACC_GTTTC	35	31	30	1	23	1.3	8.82%	88.23%	2.94%
Candidatus_Desulforudis_audaxviator_MP104C_uid59067	GAAAC_GTTTC	36	81	81	0	25	3.24	1.16%	97.67%	1.16%
Thermotoga_maritima_MSB8_uid57723	GGGGG_CCCCC	6	10	9	1	9	1	10.00%	80.00%	10.00%
Thermotoga_maritima_MSB8_uid57723	GAAAC_GTTTC	37	48	48	0	32	1.5	22.91%	72.91%	4.16%
Methylobacterium_nodulans_ORS_2060_uid59023	GGGGA_TCCCC	42	72	44	28	27	1.63	5.55%	91.66%	2.77%
Serratia_proteamaculans_568_uid58725	TGATG_TGCTG	76	92	92	0	82	1.12	94.56%	2.17%	3.26%
Serratia_proteamaculans_568_uid58725	CAGCA_CATCA	76	92	92	0	83	1.11	93.47%	1.08%	5.43%
Serratia_proteamaculans_568_uid58725	CAGGC_CAGGC	16	101	85	16	84	1.01	97.05%	2.94%	0.00%
Serratia_proteamaculans_568_uid58725	GCCTG_GCCTG	16	119	91	28	91	1	96.63%	3.36%	0.00%
Serratia_proteamaculans_568_uid58725	GCTGG_GCTGA	49	108	107	1	102	1.05	96.29%	0.00%	3.70%
Serratia_proteamaculans_568_uid58725	TCAGC_CCAGC	49	111	111	0	103	1.08	97.29%	1.80%	0.90%
Desulfovibrio_vulgaris__Miyazaki_F__uid59089	CCTTG_CCTTG	19	77	59	18	59	1	91.35%	7.40%	1.23%
Desulfovibrio_vulgaris__Miyazaki_F__uid59089	CAAGG_CAAGG	19	90	70	20	62	1.13	89.01%	7.69%	3.29%
Desulfovibrio_vulgaris__Miyazaki_F__uid59089	TCGTC_CAGCA	66	82	61	21	60	1.02	97.56%	1.21%	1.21%
Desulfovibrio_vulgaris__Miyazaki_F__uid59089	TGCTG_GACGA	66	80	64	16	60	1.07	95.06%	3.70%	1.23%
Desulfovibrio_vulgaris__Miyazaki_F__uid59089	CGACC_TGCTG	42	85	77	8	66	1.17	95.29%	3.52%	1.17%
Desulfovibrio_vulgaris__Miyazaki_F__uid59089	CAGCA_GGTCG	42	88	81	7	68	1.19	97.72%	1.13%	1.13%
Desulfovibrio_vulgaris__Miyazaki_F__uid59089	GGTGG_CCACC	39	115	89	26	89	1	96.69%	1.65%	1.65%
Desulfovibrio_vulgaris__Miyazaki_F__uid59089	GGCCA_TGGCC	66	205	193	12	143	1.35	97.08%	1.45%	1.45%
Desulfovibrio_vulgaris__Miyazaki_F__uid59089	TGGCC_GGCCA	65	197	185	12	146	1.27	95.93%	3.55%	0.50%
Dechloromonas_aromatica_RCB_uid58025	TCGGC_ACATC	61	53	51	2	51	1	100.00%	0.00%	0.00%
Dechloromonas_aromatica_RCB_uid58025	GATGT_GCCGA	61	55	55	0	53	1.04	100.00%	0.00%	0.00%
Dechloromonas_aromatica_RCB_uid58025	CGACG_CGACG	52	68	67	1	67	1	100.00%	0.00%	0.00%
Dechloromonas_aromatica_RCB_uid58025	CGTCG_CGTCG	52	73	72	1	68	1.06	98.63%	0.00%	1.36%
Dechloromonas_aromatica_RCB_uid58025	TCGGC_GTCGA	69	102	100	2	89	1.12	100.00%	0.00%	0.00%
Dechloromonas_aromatica_RCB_uid58025	TCGAC_GCCGA	69	98	95	3	89	1.07	97.95%	0.00%	2.04%
Dechloromonas_aromatica_RCB_uid58025	GGCCA_TGGCC	42	111	106	5	102	1.04	98.19%	0.90%	0.90%
Dechloromonas_aromatica_RCB_uid58025	TCGGC_GCCGA	72	129	127	2	124	1.02	95.38%	1.53%	3.07%
Haemophilus_ducreyi_35000HP_uid57625	CGGTC_TTGCA	16	27	23	4	16	1.44	66.66%	33.33%	0.00%
Haemophilus_ducreyi_35000HP_uid57625	TGCAA_GACCG	16	27	20	7	17	1.18	59.25%	40.74%	0.00%
Haemophilus_ducreyi_35000HP_uid57625	TAGCA_CCGCT	19	20	19	1	18	1.06	75.00%	25.00%	0.00%
Haemophilus_ducreyi_35000HP_uid57625	AGCGG_TGCTA	19	19	19	0	19	1	78.94%	15.78%	5.26%
Haemophilus_ducreyi_35000HP_uid57625	TGCAA_ACCGC	17	47	25	22	24	1.04	59.57%	38.29%	2.12%
Haemophilus_ducreyi_35000HP_uid57625	GCGGT_TTGCA	17	56	35	21	26	1.35	69.64%	26.78%	3.57%
Haemophilus_ducreyi_35000HP_uid57625	TTGCA_ACCGC	18	45	28	17	25	1.12	60.00%	35.55%	4.44%
Haemophilus_ducreyi_35000HP_uid57625	GCGGT_TGCAA	18	45	32	13	26	1.23	68.88%	22.22%	8.88%
Haemophilus_ducreyi_35000HP_uid57625	AGCGG_TGCAA	19	62	46	16	25	1.84	69.35%	22.58%	8.06%
Haemophilus_ducreyi_35000HP_uid57625	TTGCA_CCGCT	19	60	40	20	25	1.6	53.33%	40.00%	6.66%
Haemophilus_ducreyi_35000HP_uid57625	TGCAA_CCGCT	18	62	36	26	25	1.44	54.83%	37.09%	8.06%
Haemophilus_ducreyi_35000HP_uid57625	AGCGG_TTGCA	18	68	42	26	26	1.62	70.58%	26.47%	2.94%
Haemophilus_ducreyi_35000HP_uid57625	GCAAA_CCGCT	17	75	43	32	25	1.72	60.00%	34.66%	5.33%
Haemophilus_ducreyi_35000HP_uid57625	AGCGG_TTTGC	17	89	37	52	29	1.28	66.66%	28.88%	4.44%
Haemophilus_ducreyi_35000HP_uid57625	GCAAA_ACCGC	16	57	47	10	26	1.81	57.89%	42.10%	0.00%
Haemophilus_ducreyi_35000HP_uid57625	GCGGT_TTTGC	16	83	57	26	29	1.97	66.66%	27.38%	5.95%
Haemophilus_ducreyi_35000HP_uid57625	GCAAA_GCTTG	19	28	28	0	27	1.04	75.00%	14.28%	10.71%
Haemophilus_ducreyi_35000HP_uid57625	CAAGC_TTTGC	19	33	29	4	28	1.04	73.52%	23.52%	2.94%
Haemophilus_ducreyi_35000HP_uid57625	TGCAA_CGCTT	19	66	45	21	27	1.67	57.57%	31.81%	10.60%
Haemophilus_ducreyi_35000HP_uid57625	AAGCG_TTGCA	19	72	53	19	29	1.83	69.44%	26.38%	4.16%
Haemophilus_ducreyi_35000HP_uid57625	TTTGC_ACCGC	19	46	33	13	28	1.18	46.80%	42.55%	10.63%
Haemophilus_ducreyi_35000HP_uid57625	GCGGT_GCAAA	19	45	32	13	28	1.14	62.22%	31.11%	6.66%
Haemophilus_ducreyi_35000HP_uid57625	TTGCA_CGCTT	20	61	33	28	28	1.18	55.73%	36.06%	8.19%
Haemophilus_ducreyi_35000HP_uid57625	AAGCG_TGCAA	20	64	43	21	29	1.48	68.75%	25.00%	6.25%
Haemophilus_ducreyi_35000HP_uid57625	TTTGC_CCGCT	20	51	28	23	28	1	46.15%	48.07%	5.76%
Haemophilus_ducreyi_35000HP_uid57625	AGCGG_GCAAA	20	54	31	23	28	1.11	59.25%	35.18%	5.55%
Haemophilus_ducreyi_35000HP_uid57625	CAAAA_CCGCT	16	75	55	20	29	1.9	65.78%	32.89%	1.31%
Haemophilus_ducreyi_35000HP_uid57625	AGCGG_TTTTG	16	75	49	26	32	1.53	69.33%	29.33%	1.33%
Haemophilus_ducreyi_35000HP_uid57625	CAAAA_ACCGC	15	59	41	18	29	1.41	59.32%	40.67%	0.00%
Haemophilus_ducreyi_35000HP_uid57625	GCGGT_TTTTG	15	70	45	25	33	1.36	65.71%	32.85%	1.42%
Haemophilus_ducreyi_35000HP_uid57625	GCAAA_CGCTT	18	74	49	25	29	1.69	59.45%	32.43%	8.10%
Haemophilus_ducreyi_35000HP_uid57625	AAGCG_TTTGC	18	87	47	40	33	1.42	63.63%	29.54%	6.81%
Haemophilus_ducreyi_35000HP_uid57625	TTTGC_CGCTT	21	53	36	17	30	1.2	47.16%	45.28%	7.54%
Haemophilus_ducreyi_35000HP_uid57625	AAGCG_GCAAA	21	57	34	23	32	1.06	57.89%	36.84%	5.26%
Haemophilus_ducreyi_35000HP_uid57625	CAAAA_CGCTT	17	73	38	35	33	1.15	66.21%	29.72%	4.05%
Haemophilus_ducreyi_35000HP_uid57625	AAGCG_TTTTG	17	81	40	41	38	1.05	69.13%	28.39%	2.46%
Gemmatimonas_aurantiaca_T_27_uid58813	ATCGA_TCGAT	65	65	65	0	62	1.05	96.92%	1.53%	1.53%
Gemmatimonas_aurantiaca_T_27_uid58813	GCTCG_ATCGA	86	70	69	1	67	1.03	97.14%	0.00%	2.85%
Gemmatimonas_aurantiaca_T_27_uid58813	TCGAT_CGAGC	86	77	77	0	68	1.13	96.10%	0.00%	3.89%
Gemmatimonas_aurantiaca_T_27_uid58813	CTCGA_CTCGA	16	109	77	32	69	1.12	98.16%	1.83%	0.00%
Gemmatimonas_aurantiaca_T_27_uid58813	TCGAG_TCGAG	16	105	73	32	71	1.03	99.04%	0.95%	0.00%
Haloarcula_marismortui_ATCC_43049_uid57719	GAGGA_TCCTC	23	43	41	2	39	1.05	97.67%	0.00%	2.32%
Haloarcula_marismortui_ATCC_43049_uid57719	CGAGG_CCTCG	25	115	84	31	80	1.05	93.91%	3.47%	2.60%
Haloarcula_marismortui_ATCC_43049_uid57719	ACGAC_ACGAC	58	100	99	1	94	1.05	94.00%	4.00%	2.00%
Haloarcula_marismortui_ATCC_43049_uid57719	GTCGT_GTCGT	58	108	105	3	95	1.11	95.37%	3.70%	0.92%
Haloarcula_marismortui_ATCC_43049_uid57719	TCGGC_GGTCG	77	114	113	1	104	1.09	92.98%	2.63%	4.38%
Haloarcula_marismortui_ATCC_43049_uid57719	CGACC_GCCGA	77	118	118	0	106	1.11	94.06%	2.54%	3.38%
Haloarcula_marismortui_ATCC_43049_uid57719	TCGGC_GTCGA	66	129	127	2	109	1.17	94.57%	0.77%	4.65%
Haloarcula_marismortui_ATCC_43049_uid57719	TCGAC_GCCGA	66	128	125	3	113	1.11	96.09%	1.56%	2.34%
Haloarcula_marismortui_ATCC_43049_uid57719	GTCGA_GTCGA	28	191	142	49	134	1.06	96.85%	2.61%	0.52%
Haloarcula_marismortui_ATCC_43049_uid57719	TCGAC_TCGAC	28	212	156	56	139	1.12	94.81%	4.24%	0.94%
Haloarcula_marismortui_ATCC_43049_uid57719	CGCCG_CGGCG	58	227	222	5	198	1.12	94.29%	1.31%	4.38%
Parabacteroides_distasonis_ATCC_8503_uid58301	TGATC_GATCA	80	46	45	1	45	1	95.65%	0.00%	4.34%
Herminiimonas_arsenicoxydans_uid58291	CAGCG_CCAGC	63	83	83	0	80	1.04	96.38%	0.00%	3.61%
Herminiimonas_arsenicoxydans_uid58291	GCTGG_CGCTG	63	84	83	1	83	1	89.28%	2.38%	8.33%
Eubacterium_rectale_ATCC_33656_uid59169	GGCCA_CCCGA	6	18	10	8	10	1	26.92%	50.00%	23.07%
Eubacterium_rectale_ATCC_33656_uid59169	TCGGG_TGGCC	6	19	14	5	10	1.4	29.62%	51.85%	18.51%
Eubacterium_rectale_ATCC_33656_uid59169	GATGA_CTTGA	13	50	41	9	39	1.05	100.00%	0.00%	0.00%
Eubacterium_rectale_ATCC_33656_uid59169	TCAAG_TCATC	13	44	40	4	40	1	97.72%	2.27%	0.00%
Bacillus_clausii_KSM_K16_uid58237	GTGCG_CGCAC	47	25	19	6	15	1.27	0.00%	100.00%	0.00%
Bacillus_clausii_KSM_K16_uid58237	GAGTG_CACTC	51	27	18	9	16	1.13	7.40%	92.59%	0.00%
Bacillus_clausii_KSM_K16_uid58237	AGTGC_CGCAC	48	29	22	7	16	1.38	10.34%	89.65%	0.00%
Bacillus_clausii_KSM_K16_uid58237	GTGCG_GCACT	48	27	21	6	16	1.31	3.70%	92.59%	3.70%
Bacillus_clausii_KSM_K16_uid58237	GAGTG_GCACT	50	26	18	8	16	1.13	7.69%	92.30%	0.00%
Bacillus_clausii_KSM_K16_uid58237	AGTGC_CACTC	50	27	17	10	17	1	3.70%	96.29%	0.00%
Bacillus_clausii_KSM_K16_uid58237	AGTGC_GCACT	49	29	22	7	18	1.22	13.79%	86.20%	0.00%
Acholeplasma_laidlawii_PG_8A_uid58901	TTCTG_CAGAA	63	13	13	0	13	1	92.30%	7.69%	0.00%
Corynebacterium_urealyticum_DSM_7109_uid61639	TAGAC_GTCTA	6	9	8	1	6	1.33	11.11%	77.77%	11.11%
Corynebacterium_urealyticum_DSM_7109_uid61639	GGGGA_TCCCC	43	76	56	20	23	2.43	5.26%	90.78%	3.94%
Corynebacterium_urealyticum_DSM_7109_uid61639	CGGGG_TCCCC	44	75	40	35	30	1.33	5.33%	93.33%	1.33%
Corynebacterium_urealyticum_DSM_7109_uid61639	GGGGA_CCCCG	44	77	43	34	31	1.39	9.09%	88.31%	2.59%
Corynebacterium_urealyticum_DSM_7109_uid61639	GCGGG_TCCCC	45	74	39	35	33	1.18	4.05%	93.24%	2.70%
Corynebacterium_urealyticum_DSM_7109_uid61639	GGGGA_CCCGC	45	76	41	35	35	1.17	6.57%	90.78%	2.63%
Corynebacterium_urealyticum_DSM_7109_uid61639	CGGGG_CCCCG	45	81	47	34	43	1.09	13.58%	85.18%	1.23%
Frankia_alni_ACN14a_uid58695	GGGGA_TCCCC	43	121	60	61	40	1.5	26.40%	64.00%	9.60%
Agrobacterium_fabrum_C58_uid57865	CAAGG_CCTTG	67	22	22	0	22	1	90.90%	0.00%	9.09%
Agrobacterium_fabrum_C58_uid57865	CCTTG_CAAGG	82	27	27	0	25	1.08	92.59%	3.70%	3.70%
Agrobacterium_fabrum_C58_uid57865	TCGGC_GCCGA	36	92	91	1	87	1.05	97.82%	2.17%	0.00%
Lactobacillus_casei_ATCC_334_uid57985	CGGGG_CCCCG	45	19	16	3	9	1.78	5.00%	95.00%	0.00%
Listeria_welshimeri_serovar_6b_SLCC5334_uid61605	TCAAG_CTTGA	62	24	24	0	23	1.04	96.00%	0.00%	4.00%
Bradyrhizobium_japonicum_USDA_110_uid57599	TCCAT_GATTC	26	59	26	33	24	1.08	3.38%	88.13%	8.47%
Bradyrhizobium_japonicum_USDA_110_uid57599	GAATC_ATGGA	26	61	24	37	24	1	4.91%	86.88%	8.19%
Bradyrhizobium_japonicum_USDA_110_uid57599	TCCAT_ATGGA	23	58	29	29	25	1.16	3.44%	87.93%	8.62%
Burkholderia_phytofirmans_PsJN_uid58729	AGGAG_CATGA	6	22	17	5	16	1.06	4.16%	16.66%	79.16%
Burkholderia_phytofirmans_PsJN_uid58729	TCATG_CTCCT	6	21	17	4	17	1	0.00%	4.76%	95.23%
Burkholderia_phytofirmans_PsJN_uid58729	TCGAG_CTCGA	36	50	48	2	47	1.02	96.00%	2.00%	2.00%
Burkholderia_phytofirmans_PsJN_uid58729	CTGCA_TGCAG	38	36	36	0	35	1.03	97.22%	2.77%	0.00%
Burkholderia_phytofirmans_PsJN_uid58729	TCGAG_GAGCA	48	48	47	1	47	1	91.66%	4.16%	4.16%
Burkholderia_phytofirmans_PsJN_uid58729	TGCTC_CTCGA	48	51	47	4	47	1	96.07%	1.96%	1.96%
Burkholderia_phytofirmans_PsJN_uid58729	GATCA_TGATC	84	53	53	0	51	1.04	100.00%	0.00%	0.00%
Burkholderia_phytofirmans_PsJN_uid58729	TGATC_GATCA	65	53	53	0	51	1.04	96.22%	0.00%	3.77%
Burkholderia_phytofirmans_PsJN_uid58729	GATCG_CGAGG	70	62	62	0	61	1.02	95.16%	0.00%	4.83%
Burkholderia_phytofirmans_PsJN_uid58729	CCTCG_CGATC	70	63	63	0	62	1.02	96.82%	1.58%	1.58%
Burkholderia_phytofirmans_PsJN_uid58729	GCCGA_GAGCA	46	75	75	0	71	1.06	92.00%	4.00%	4.00%
Burkholderia_phytofirmans_PsJN_uid58729	TGCTC_TCGGC	46	80	78	2	74	1.05	96.25%	1.25%	2.50%
Burkholderia_phytofirmans_PsJN_uid58729	CGTCG_CGACC	52	92	91	1	90	1.01	97.82%	1.08%	1.08%
Burkholderia_phytofirmans_PsJN_uid58729	GGTCG_CGACG	52	94	91	3	91	1	95.74%	3.19%	1.06%
Burkholderia_phytofirmans_PsJN_uid58729	CGATC_GATCG	80	121	121	0	118	1.03	92.56%	6.61%	0.82%
Burkholderia_phytofirmans_PsJN_uid58729	CGTCG_CGACG	85	168	166	2	149	1.11	97.63%	0.59%	1.77%
Desulfatibacillum_alkenivorans_AK_01_uid58913	CCTAC_TAGGT	19	26	12	14	12	1	0.00%	100.00%	0.00%
Desulfatibacillum_alkenivorans_AK_01_uid58913	ACCTA_GTAGG	19	29	15	14	13	1.15	6.66%	93.33%	0.00%
Desulfatibacillum_alkenivorans_AK_01_uid58913	CCTAC_GTAGG	18	30	16	14	13	1.23	12.90%	87.09%	0.00%
Desulfatibacillum_alkenivorans_AK_01_uid58913	GTGGG_CCCAC	47	71	38	33	28	1.36	19.71%	80.28%	0.00%
Desulfatibacillum_alkenivorans_AK_01_uid58913	TGGGG_CCCAC	46	65	40	25	32	1.25	10.76%	87.69%	1.53%
Desulfatibacillum_alkenivorans_AK_01_uid58913	GTGGG_CCCCA	46	66	41	25	34	1.21	13.63%	86.36%	0.00%
Desulfatibacillum_alkenivorans_AK_01_uid58913	TGGGG_CCCCA	45	70	45	25	39	1.15	17.14%	81.42%	1.42%
Desulfatibacillum_alkenivorans_AK_01_uid58913	GAGGA_GAGGA	16	53	45	8	44	1.02	96.22%	1.88%	1.88%
Desulfatibacillum_alkenivorans_AK_01_uid58913	TCCTC_TCCTC	16	55	47	8	46	1.02	100.00%	0.00%	0.00%
Desulfatibacillum_alkenivorans_AK_01_uid58913	GACGA_CTGGA	13	76	59	17	57	1.04	98.68%	1.31%	0.00%
Desulfatibacillum_alkenivorans_AK_01_uid58913	TCCAG_TCGTC	13	78	66	12	58	1.14	97.43%	2.56%	0.00%
Desulfatibacillum_alkenivorans_AK_01_uid58913	GAGGA_CTGGA	13	74	61	13	59	1.03	96.20%	1.26%	2.53%
Desulfatibacillum_alkenivorans_AK_01_uid58913	TCCAG_TCCTC	13	98	82	16	59	1.39	97.02%	0.00%	2.97%
Desulfatibacillum_alkenivorans_AK_01_uid58913	TGGAC_TGGAC	16	86	64	22	63	1.02	98.85%	1.14%	0.00%
Desulfatibacillum_alkenivorans_AK_01_uid58913	GTCCA_GTCCA	16	99	83	16	64	1.3	99.00%	1.00%	0.00%
Desulfatibacillum_alkenivorans_AK_01_uid58913	TGGCC_TGGTG	22	80	76	4	66	1.15	98.75%	1.25%	0.00%
Desulfatibacillum_alkenivorans_AK_01_uid58913	CACCA_GGCCA	22	81	72	9	66	1.09	97.59%	0.00%	2.40%
Desulfatibacillum_alkenivorans_AK_01_uid58913	TGGCC_TGGAC	19	85	76	9	71	1.07	98.82%	1.17%	0.00%
Desulfatibacillum_alkenivorans_AK_01_uid58913	GTCCA_GGCCA	19	100	84	16	74	1.14	99.00%	1.00%	0.00%
Desulfatibacillum_alkenivorans_AK_01_uid58913	CATGG_CCATG	54	124	119	5	94	1.27	92.06%	0.79%	7.14%
Desulfatibacillum_alkenivorans_AK_01_uid58913	CCATG_CATGG	62	116	116	0	97	1.2	95.68%	0.00%	4.31%
Desulfatibacillum_alkenivorans_AK_01_uid58913	GGCCA_TGGCC	57	116	114	2	100	1.14	96.55%	0.00%	3.44%
Desulfatibacillum_alkenivorans_AK_01_uid58913	TGGCC_GGCCA	59	124	122	2	103	1.18	98.40%	0.80%	0.80%
Desulfatibacillum_alkenivorans_AK_01_uid58913	CCTGG_CCAGG	52	157	152	5	134	1.13	97.46%	1.26%	1.26%
Desulfatibacillum_alkenivorans_AK_01_uid58913	CCTGG_CCTGG	16	244	175	69	160	1.09	98.79%	0.80%	0.40%
Desulfatibacillum_alkenivorans_AK_01_uid58913	CCAGG_CCAGG	16	222	166	56	162	1.02	99.11%	0.88%	0.00%
Clostridium_tetani_E88_uid57683	TATAG_CTATA	54	86	84	2	79	1.06	96.51%	0.00%	3.48%
Beijerinckia_indica_ATCC_9039_uid59057	AAGTG_CACTT	5	33	16	17	15	1.07	7.01%	92.98%	0.00%
Beijerinckia_indica_ATCC_9039_uid59057	AAGTG_ACTTT	6	35	19	16	16	1.19	11.32%	88.67%	0.00%
Beijerinckia_indica_ATCC_9039_uid59057	AAAGT_CACTT	6	32	20	12	16	1.25	3.92%	96.07%	0.00%
Thermococcus_gammatolerans_EJ3_uid59389	CGACG_CGTCG	58	30	30	0	29	1.03	96.66%	0.00%	3.33%
Thermococcus_gammatolerans_EJ3_uid59389	CGAGG_CCTCG	22	61	60	1	60	1	100.00%	0.00%	0.00%
Acidovorax_citrulli_AAC00_1_uid58429	GTCGT_TCGTA	59	25	23	2	21	1.1	100.00%	0.00%	0.00%
Acidovorax_citrulli_AAC00_1_uid58429	TACGA_ACGAC	59	26	22	4	22	1	92.30%	0.00%	7.69%
Acidovorax_citrulli_AAC00_1_uid58429	AGCAG_CTGCT	63	72	64	8	58	1.1	96.05%	2.63%	1.31%
Acidovorax_citrulli_AAC00_1_uid58429	CGAGG_ACCTG	36	75	71	4	59	1.2	96.20%	2.53%	1.26%
Acidovorax_citrulli_AAC00_1_uid58429	CAGGT_CCTCG	36	71	66	5	60	1.1	97.53%	1.23%	1.23%
Acidovorax_citrulli_AAC00_1_uid58429	GCCGA_TCGGC	65	137	133	4	109	1.22	94.89%	1.45%	3.64%
Acidovorax_citrulli_AAC00_1_uid58429	CAGCG_CAGCA	73	206	195	11	149	1.31	96.61%	1.44%	1.93%
Acidovorax_citrulli_AAC00_1_uid58429	TGCTG_CGCTG	73	208	202	6	154	1.31	94.78%	2.36%	2.84%
Acidovorax_citrulli_AAC00_1_uid58429	GCAGG_CCTGC	46	179	158	21	149	1.06	90.65%	4.94%	4.39%
Granulibacter_bethesdensis_CGDNIH1_uid58661	CGGAG_CTCCG	45	77	43	34	29	1.48	61.03%	25.97%	12.98%
Pseudomonas_mendocina_ymp_uid58723	GGGGA_TCCCC	43	43	27	16	15	1.8	0.00%	100.00%	0.00%
Pseudomonas_mendocina_ymp_uid58723	GGGGA_CCCCG	44	45	20	25	17	1.18	0.00%	97.87%	2.12%
Pseudomonas_mendocina_ymp_uid58723	CGGGG_TCCCC	44	45	20	25	18	1.11	2.12%	95.74%	2.12%
Pseudomonas_mendocina_ymp_uid58723	GGGGA_CCCGC	45	52	27	25	21	1.29	11.11%	87.03%	1.85%
Pseudomonas_mendocina_ymp_uid58723	GCGGG_TCCCC	45	49	25	24	21	1.19	9.80%	90.19%	0.00%
Pseudomonas_mendocina_ymp_uid58723	TCGAG_TCGAG	16	98	70	28	58	1.21	100.00%	0.00%	0.00%
Pseudomonas_mendocina_ymp_uid58723	CTCGA_CTCGA	16	86	62	24	59	1.05	97.70%	1.14%	1.14%
Pseudomonas_mendocina_ymp_uid58723	TGCTG_TCGAG	31	110	85	25	82	1.04	99.09%	0.00%	0.90%
Pseudomonas_mendocina_ymp_uid58723	CTCGA_CAGCA	31	107	92	15	83	1.11	100.00%	0.00%	0.00%
Pseudomonas_mendocina_ymp_uid58723	TGCTG_CTGAT	75	118	115	3	90	1.28	99.15%	0.00%	0.84%
Pseudomonas_mendocina_ymp_uid58723	ATCAG_CAGCA	75	125	122	3	91	1.34	96.00%	1.60%	2.40%
Pseudomonas_mendocina_ymp_uid58723	CTGCT_AGCAG	35	133	105	28	102	1.03	97.74%	0.75%	1.50%
Pseudomonas_mendocina_ymp_uid58723	GCAGG_CCTGC	76	175	173	2	128	1.35	94.28%	1.14%	4.57%
Pseudomonas_mendocina_ymp_uid58723	TCGGC_GCCGA	36	208	180	28	161	1.12	99.04%	0.47%	0.47%
Phenylobacterium_zucineum_HLK1_uid58959	GGTGA_TCACC	63	53	53	0	44	1.2	92.45%	3.77%	3.77%
Phenylobacterium_zucineum_HLK1_uid58959	GTGCT_CGAGG	42	71	61	10	59	1.03	94.36%	4.22%	1.40%
Phenylobacterium_zucineum_HLK1_uid58959	CCTCG_AGCAC	42	84	79	5	61	1.3	95.23%	4.76%	0.00%
Phenylobacterium_zucineum_HLK1_uid58959	TCGAC_GTCGA	66	83	80	3	69	1.16	96.38%	2.40%	1.20%
Phenylobacterium_zucineum_HLK1_uid58959	CGAGG_ACGAG	51	91	83	8	73	1.14	97.80%	2.19%	0.00%
Phenylobacterium_zucineum_HLK1_uid58959	CTCGT_CCTCG	51	98	86	12	75	1.15	97.95%	2.04%	0.00%
Phenylobacterium_zucineum_HLK1_uid58959	CGAGG_CTGCT	65	88	85	3	73	1.16	97.72%	1.13%	1.13%
Phenylobacterium_zucineum_HLK1_uid58959	AGCAG_CCTCG	65	98	93	5	78	1.19	96.93%	2.04%	1.02%
Phenylobacterium_zucineum_HLK1_uid58959	GAGGA_CGAGG	36	92	81	11	74	1.09	94.56%	5.43%	0.00%
Phenylobacterium_zucineum_HLK1_uid58959	CCTCG_TCCTC	36	96	83	13	74	1.12	92.70%	4.16%	3.12%
Phenylobacterium_zucineum_HLK1_uid58959	TCGCC_CTGCT	33	105	85	20	84	1.01	94.28%	3.80%	1.90%
Phenylobacterium_zucineum_HLK1_uid58959	AGCAG_GGCGA	33	104	88	16	86	1.02	95.19%	4.80%	0.00%
Phenylobacterium_zucineum_HLK1_uid58959	CCTGG_CCAGG	64	117	110	7	95	1.16	93.16%	4.27%	2.56%
Phenylobacterium_zucineum_HLK1_uid58959	GATCG_CGAGG	46	148	134	14	111	1.21	94.66%	2.00%	3.33%
Phenylobacterium_zucineum_HLK1_uid58959	CCTCG_CGATC	46	162	141	21	114	1.24	95.67%	3.70%	0.61%
Phenylobacterium_zucineum_HLK1_uid58959	CGACG_CGAGC	46	150	133	17	123	1.08	97.33%	2.00%	0.66%
Phenylobacterium_zucineum_HLK1_uid58959	GCTCG_CGTCG	46	160	150	10	126	1.19	95.65%	3.10%	1.24%
Kineococcus_radiotolerans_SRS30216_uid58067	TCAAC_TCGCC	43	64	53	11	41	1.29	95.38%	0.00%	4.61%
Kineococcus_radiotolerans_SRS30216_uid58067	GGCGA_GTTGA	43	58	43	15	41	1.05	98.27%	1.72%	0.00%
Kineococcus_radiotolerans_SRS30216_uid58067	TCGAC_GTCGA	48	182	136	46	123	1.11	95.16%	1.61%	3.22%
Kineococcus_radiotolerans_SRS30216_uid58067	CGTCG_TCGAG	42	225	152	73	152	1	96.88%	1.77%	1.33%
Kineococcus_radiotolerans_SRS30216_uid58067	CTCGA_CGACG	42	245	164	81	156	1.05	97.14%	1.22%	1.63%
Burkholderia_glumae_BGR1_uid59397	CGACA_TGTCG	78	35	33	2	33	1	85.71%	14.28%	0.00%
Burkholderia_glumae_BGR1_uid59397	GAACA_GAGCG	55	37	35	2	35	1	94.59%	5.40%	0.00%
Burkholderia_glumae_BGR1_uid59397	CGCTC_TGTTC	55	41	37	4	37	1	97.56%	0.00%	2.43%
Burkholderia_glumae_BGR1_uid59397	TCGAG_CTCGA	84	81	73	8	67	1.09	86.74%	8.43%	4.81%
Burkholderia_glumae_BGR1_uid59397	GATCA_CAGCA	76	77	74	3	60	1.23	94.80%	5.19%	0.00%
Burkholderia_glumae_BGR1_uid59397	TGCTG_TGATC	76	76	74	2	61	1.21	94.73%	5.26%	0.00%
Burkholderia_glumae_BGR1_uid59397	GTTCG_TGCTG	75	77	74	3	65	1.14	94.80%	3.89%	1.29%
Burkholderia_glumae_BGR1_uid59397	CAGCA_CGAAC	75	78	74	4	66	1.12	94.93%	1.26%	3.79%
Burkholderia_glumae_BGR1_uid59397	CGAGC_TCAGC	70	107	96	11	88	1.09	97.19%	0.93%	1.86%
Burkholderia_glumae_BGR1_uid59397	GCTGA_GCTCG	70	103	97	6	88	1.1	89.32%	8.73%	1.94%
Burkholderia_glumae_BGR1_uid59397	TGCTG_GATCG	77	115	109	6	94	1.16	95.65%	3.47%	0.86%
Burkholderia_glumae_BGR1_uid59397	CGATC_CAGCA	77	126	120	6	95	1.26	92.85%	3.17%	3.96%
Burkholderia_glumae_BGR1_uid59397	TCGAC_CGCTG	70	128	115	13	107	1.07	91.53%	4.61%	3.84%
Burkholderia_glumae_BGR1_uid59397	CAGCG_GTCGA	70	134	115	19	108	1.06	95.52%	2.23%	2.23%
Burkholderia_glumae_BGR1_uid59397	CGTCG_CGACG	82	195	189	6	162	1.17	87.17%	8.71%	4.10%
Burkholderia_glumae_BGR1_uid59397	TCGGC_GCCGA	69	225	205	20	181	1.13	94.71%	3.08%	2.20%
Bacillus_cereus_03BB102_uid59299	AGATG_GAAGA	50	66	66	0	61	1.08	93.93%	3.03%	3.03%
Bacillus_cereus_03BB102_uid59299	TCTTC_CATCT	50	77	72	5	65	1.11	96.10%	1.29%	2.59%
Bifidobacterium_longum_DJO10A_uid58833	CTTGA_CCTTG	36	37	34	3	34	1	94.59%	5.40%	0.00%
Bifidobacterium_longum_DJO10A_uid58833	CAAGG_TCAAG	36	37	34	3	34	1	83.78%	13.51%	2.70%
Bifidobacterium_longum_DJO10A_uid58833	CGTCA_CATCG	40	45	44	1	41	1.07	97.82%	0.00%	2.17%
Bifidobacterium_longum_DJO10A_uid58833	CGATG_TGACG	40	46	45	1	43	1.05	91.30%	6.52%	2.17%
Bifidobacterium_longum_DJO10A_uid58833	CACCG_CATCG	79	65	65	0	58	1.12	96.92%	0.00%	3.07%
Bifidobacterium_longum_DJO10A_uid58833	CGATG_CGGTG	79	66	66	0	61	1.08	92.42%	1.51%	6.06%
Bifidobacterium_longum_DJO10A_uid58833	CGGCG_CGCCG	82	128	126	2	113	1.12	96.92%	0.00%	3.07%
Bacillus_amyloliquefaciens_FZB42_uid58271	CCGAT_ATCGG	82	46	40	6	40	1	97.82%	2.17%	0.00%
Sphingopyxis_alaskensis_RB2256_uid58351	CTCGA_TCGAG	26	72	62	10	62	1	95.89%	4.10%	0.00%
Sphingopyxis_alaskensis_RB2256_uid58351	GACGA_GACGA	73	91	91	0	77	1.18	100.00%	0.00%	0.00%
Sphingopyxis_alaskensis_RB2256_uid58351	TCGTC_TCGTC	73	92	91	1	77	1.18	94.56%	2.17%	3.26%
Sphingopyxis_alaskensis_RB2256_uid58351	TCGAC_GTCGA	36	136	116	20	105	1.1	98.52%	1.47%	0.00%
Sphingopyxis_alaskensis_RB2256_uid58351	TCGGC_GCCGA	69	190	186	4	163	1.14	95.36%	3.09%	1.54%
Corynebacterium_diphtheriae_NCTC_13129_uid57691	CGGCG_CGCCG	49	42	42	0	40	1.05	92.85%	2.38%	4.76%
Myxococcus_xanthus_DK_1622_uid58003	GCTGG_CTACG	37	122	99	23	87	1.14	97.54%	0.81%	1.63%
Myxococcus_xanthus_DK_1622_uid58003	CGTAG_CCAGC	37	132	107	25	91	1.18	96.96%	2.27%	0.75%
Myxococcus_xanthus_DK_1622_uid58003	CATCG_CATCG	70	143	135	8	100	1.35	97.20%	1.39%	1.39%
Myxococcus_xanthus_DK_1622_uid58003	CGATG_CGATG	70	164	157	7	107	1.47	96.36%	1.81%	1.81%
Myxococcus_xanthus_DK_1622_uid58003	AGGTG_TGGTG	76	143	125	18	103	1.21	100.00%	0.00%	0.00%
Myxococcus_xanthus_DK_1622_uid58003	CACCA_CACCT	76	143	140	3	105	1.33	95.86%	0.68%	3.44%
Myxococcus_xanthus_DK_1622_uid58003	TGCTG_CGAGG	86	175	170	5	125	1.36	94.85%	2.85%	2.28%
Myxococcus_xanthus_DK_1622_uid58003	CCTCG_CAGCA	86	178	177	1	128	1.38	94.94%	2.24%	2.80%
Myxococcus_xanthus_DK_1622_uid58003	TCATC_GCTGG	47	184	159	25	132	1.2	96.73%	1.08%	2.17%
Myxococcus_xanthus_DK_1622_uid58003	CCAGC_GATGA	47	198	177	21	135	1.31	95.95%	3.03%	1.01%
Myxococcus_xanthus_DK_1622_uid58003	CTGCT_CGCTG	50	203	182	21	149	1.22	97.04%	1.47%	1.47%
Myxococcus_xanthus_DK_1622_uid58003	CAGCG_AGCAG	50	228	182	46	157	1.16	96.52%	1.30%	2.17%
Myxococcus_xanthus_DK_1622_uid58003	CCTGG_CCAGG	64	228	223	5	166	1.34	94.73%	2.63%	2.63%
Myxococcus_xanthus_DK_1622_uid58003	GCTGC_CGCTG	51	299	253	46	201	1.26	96.65%	2.34%	1.00%
Myxococcus_xanthus_DK_1622_uid58003	CAGCG_GCAGC	51	306	258	48	213	1.21	97.07%	1.29%	1.62%
Nitrosopumilus_maritimus_SCM1_uid58903	CAGGA_TCCTG	56	18	18	0	18	1	100.00%	0.00%	0.00%
Nitrosopumilus_maritimus_SCM1_uid58903	TGCAG_CTGCA	12	32	28	4	28	1	96.87%	3.12%	0.00%
Thermosipho_africanus_TCF52B_uid59095	TCATA_CCTCC	6	32	22	10	18	1.22	2.94%	5.88%	91.17%
Thermosipho_africanus_TCF52B_uid59095	GGAGG_TATGA	6	31	26	5	18	1.44	6.06%	6.06%	87.87%
Streptomyces_griseus_NBRC_13350_uid58983	AACTC_GAGTT	15	32	22	10	19	1.16	100.00%	0.00%	0.00%
Streptomyces_griseus_NBRC_13350_uid58983	AACTC_GCGTT	15	33	25	8	22	1.14	93.93%	6.06%	0.00%
Streptomyces_griseus_NBRC_13350_uid58983	AACGC_GAGTT	15	34	22	12	22	1	94.11%	2.94%	2.94%
Streptomyces_griseus_NBRC_13350_uid58983	AACTC_AGTTC	16	46	33	13	23	1.43	95.65%	4.34%	0.00%
Streptomyces_griseus_NBRC_13350_uid58983	GAACT_GAGTT	16	43	31	12	24	1.29	97.67%	2.32%	0.00%
Streptomyces_griseus_NBRC_13350_uid58983	CGAAC_AGTTG	18	43	30	13	25	1.2	86.04%	9.30%	4.65%
Streptomyces_griseus_NBRC_13350_uid58983	CAACT_GTTCG	18	48	34	14	26	1.31	87.50%	12.50%	0.00%
Streptomyces_griseus_NBRC_13350_uid58983	AACGC_AGTTC	16	44	30	14	28	1.07	97.72%	0.00%	2.27%
Streptomyces_griseus_NBRC_13350_uid58983	GAACT_GCGTT	16	42	28	14	28	1	100.00%	0.00%	0.00%
Streptomyces_griseus_NBRC_13350_uid58983	CGAAC_GAGTT	17	77	35	42	29	1.21	93.50%	3.89%	2.59%
Streptomyces_griseus_NBRC_13350_uid58983	AACTC_GTTCG	17	87	33	54	33	1	95.45%	4.54%	0.00%
Streptomyces_griseus_NBRC_13350_uid58983	CGAAC_GTTCG	19	147	75	72	61	1.23	97.31%	2.01%	0.67%
Streptomyces_griseus_NBRC_13350_uid58983	CTCGG_CCTCG	60	313	263	50	203	1.3	98.40%	0.31%	1.27%
Streptomyces_griseus_NBRC_13350_uid58983	CGAGG_CCGAG	60	329	252	77	210	1.2	96.35%	1.82%	1.82%
Streptomyces_griseus_NBRC_13350_uid58983	CCTCG_CGAGG	49	356	284	72	231	1.23	97.19%	2.24%	0.56%
Geobacter_sulfurreducens_PCA_uid57743	CTGGA_CCTTG	57	43	42	1	37	1.14	97.67%	0.00%	2.32%
Geobacter_sulfurreducens_PCA_uid57743	CAAGG_TCCAG	57	47	42	5	37	1.14	93.75%	0.00%	6.25%
Geobacter_sulfurreducens_PCA_uid57743	GAGGA_CTGGA	22	47	44	3	42	1.05	97.87%	2.12%	0.00%
Geobacter_sulfurreducens_PCA_uid57743	TCCAG_TCCTC	22	52	46	6	43	1.07	98.07%	0.00%	1.92%
Geobacter_sulfurreducens_PCA_uid57743	CAAGG_CGAGG	70	54	54	0	45	1.2	90.74%	3.70%	5.55%
Geobacter_sulfurreducens_PCA_uid57743	CCTCG_CCTTG	70	49	49	0	46	1.07	93.87%	0.00%	6.12%
Geobacter_sulfurreducens_PCA_uid57743	GGGGA_TCCCC	43	150	81	69	48	1.69	4.66%	1.33%	94.00%
Geobacter_sulfurreducens_PCA_uid57743	GCGGG_TCCCC	45	157	61	96	53	1.15	9.55%	1.91%	88.53%
Geobacter_sulfurreducens_PCA_uid57743	GGGGA_CCCGC	45	166	70	96	54	1.3	13.25%	1.20%	85.54%
Geobacter_sulfurreducens_PCA_uid57743	TCGGC_TCCTC	76	60	60	0	57	1.05	91.80%	3.27%	4.91%
Geobacter_sulfurreducens_PCA_uid57743	GAGGA_GCCGA	76	66	66	0	58	1.14	93.93%	0.00%	6.06%
Geobacter_sulfurreducens_PCA_uid57743	CGGGG_CCCCG	45	157	61	96	58	1.05	10.82%	0.63%	88.53%
Geobacter_sulfurreducens_PCA_uid57743	CGGGG_CCCGC	46	160	65	95	59	1.1	11.87%	0.62%	87.50%
Geobacter_sulfurreducens_PCA_uid57743	GCGGG_CCCCG	46	165	69	96	60	1.15	13.33%	0.60%	86.06%
Geobacter_sulfurreducens_PCA_uid57743	CCAGG_CCTGG	43	65	65	0	63	1.03	100.00%	0.00%	0.00%
Geobacter_sulfurreducens_PCA_uid57743	CCTGG_CCAGG	52	68	67	1	64	1.05	100.00%	0.00%	0.00%
Geobacter_sulfurreducens_PCA_uid57743	GGCCA_TGGCC	66	69	69	0	67	1.03	100.00%	0.00%	0.00%
Geobacter_sulfurreducens_PCA_uid57743	TGGCC_GGCCA	32	73	70	3	68	1.03	95.89%	0.00%	4.10%
Geobacter_sulfurreducens_PCA_uid57743	CCTGG_GCCGA	32	84	81	3	76	1.07	100.00%	0.00%	0.00%
Geobacter_sulfurreducens_PCA_uid57743	TCGGC_CCAGG	32	86	80	6	78	1.03	98.83%	0.00%	1.16%
Geobacter_sulfurreducens_PCA_uid57743	GCCGA_TCGGC	59	95	94	1	81	1.16	100.00%	0.00%	0.00%
Geobacter_sulfurreducens_PCA_uid57743	TCGGC_GCCGA	51	86	83	3	82	1.01	100.00%	0.00%	0.00%
Xanthomonas_axonopodis_citri_306_uid57889	TGACC_GGTCA	32	37	36	1	36	1	94.59%	2.70%	2.70%
Xanthomonas_axonopodis_citri_306_uid57889	CGAAG_CTTCG	73	60	60	0	50	1.2	96.66%	1.66%	1.66%
Xanthomonas_axonopodis_citri_306_uid57889	CTGCT_CGAAG	63	53	53	0	51	1.04	96.22%	3.77%	0.00%
Xanthomonas_axonopodis_citri_306_uid57889	CTTCG_AGCAG	63	57	57	0	53	1.08	94.73%	3.50%	1.75%
Xanthomonas_axonopodis_citri_306_uid57889	GGTGA_TGGTG	84	55	55	0	52	1.06	96.36%	0.00%	3.63%
Xanthomonas_axonopodis_citri_306_uid57889	CACCA_TCACC	84	60	60	0	55	1.09	95.00%	1.66%	3.33%
Xanthomonas_axonopodis_citri_306_uid57889	TGGTG_CACCA	80	61	61	0	58	1.05	96.72%	0.00%	3.27%
Xanthomonas_axonopodis_citri_306_uid57889	CACCA_TGGTG	81	61	61	0	59	1.03	95.16%	0.00%	4.83%
Xanthomonas_axonopodis_citri_306_uid57889	GGTGG_CCACC	78	75	73	2	71	1.03	94.66%	0.00%	5.33%
Xanthomonas_axonopodis_citri_306_uid57889	CCACC_GGTGG	32	80	75	5	73	1.03	97.50%	2.50%	0.00%
Xanthomonas_axonopodis_citri_306_uid57889	GCCGA_CGACC	42	108	101	7	98	1.03	96.29%	0.92%	2.77%
Xanthomonas_axonopodis_citri_306_uid57889	GGTCG_TCGGC	42	106	101	5	100	1.01	91.50%	3.77%	4.71%
Xanthomonas_axonopodis_citri_306_uid57889	CGATG_GCAGG	73	114	114	0	110	1.04	90.43%	4.34%	5.21%
Xanthomonas_axonopodis_citri_306_uid57889	CCTGC_CATCG	73	122	122	0	111	1.1	93.02%	3.10%	3.87%
Xanthomonas_axonopodis_citri_306_uid57889	CACCG_CGGTG	72	128	127	1	123	1.03	95.31%	3.12%	1.56%
Tolumonas_auensis_DSM_9187_uid59395	GGCAG_CTGCC	45	102	53	49	35	1.51	8.82%	90.19%	0.98%
Aeromonas_hydrophila_ATCC_7966_uid58617	CTTCG_CGAAG	37	35	34	1	28	1.21	97.14%	2.85%	0.00%
Aeromonas_hydrophila_ATCC_7966_uid58617	CTTGG_CAGCT	16	65	53	12	50	1.06	100.00%	0.00%	0.00%
Aeromonas_hydrophila_ATCC_7966_uid58617	AGCTG_CCAAG	16	70	55	15	52	1.06	100.00%	0.00%	0.00%
Aeromonas_hydrophila_ATCC_7966_uid58617	CGTCG_AGCAG	66	67	55	12	54	1.02	100.00%	0.00%	0.00%
Aeromonas_hydrophila_ATCC_7966_uid58617	CTGCT_CGACG	66	73	63	10	57	1.11	95.89%	4.10%	0.00%
Aeromonas_hydrophila_ATCC_7966_uid58617	TGCAG_CTGCA	33	71	68	3	60	1.13	97.18%	1.40%	1.40%
Aeromonas_hydrophila_ATCC_7966_uid58617	TGATG_CACCA	26	84	78	6	72	1.08	98.80%	0.00%	1.19%
Aeromonas_hydrophila_ATCC_7966_uid58617	TGGTG_CATCA	26	93	83	10	74	1.12	97.84%	0.00%	2.15%
Aeromonas_hydrophila_ATCC_7966_uid58617	CACCT_CAGCA	70	87	73	14	73	1	97.70%	1.14%	1.14%
Aeromonas_hydrophila_ATCC_7966_uid58617	TGCTG_AGGTG	70	108	98	10	75	1.31	98.14%	0.00%	1.85%
Aeromonas_hydrophila_ATCC_7966_uid58617	TGCTG_TCATC	31	108	96	12	86	1.12	99.07%	0.92%	0.00%
Aeromonas_hydrophila_ATCC_7966_uid58617	GATGA_CAGCA	31	107	92	15	90	1.02	95.32%	1.86%	2.80%
Aeromonas_hydrophila_ATCC_7966_uid58617	CCTGC_GCTCG	49	109	107	2	90	1.19	100.00%	0.00%	0.00%
Aeromonas_hydrophila_ATCC_7966_uid58617	CGAGC_GCAGG	49	112	111	1	91	1.22	97.32%	2.67%	0.00%
Aeromonas_hydrophila_ATCC_7966_uid58617	TCGGC_AGCAG	64	124	111	13	99	1.12	99.19%	0.80%	0.00%
Aeromonas_hydrophila_ATCC_7966_uid58617	CTGCT_GCCGA	64	121	110	11	99	1.11	97.52%	1.65%	0.82%
Aeromonas_hydrophila_ATCC_7966_uid58617	GCAGG_CCTGC	73	125	125	0	101	1.24	93.60%	2.40%	4.00%
Aeromonas_hydrophila_ATCC_7966_uid58617	CTGCT_AGCTG	74	132	131	1	104	1.26	98.48%	0.75%	0.75%
Aeromonas_hydrophila_ATCC_7966_uid58617	CAGCT_AGCAG	74	139	138	1	105	1.31	95.68%	2.87%	1.43%
Aeromonas_hydrophila_ATCC_7966_uid58617	CCTGC_GCAGG	82	145	145	0	104	1.39	93.10%	0.68%	6.20%
Micrococcus_luteus_NCTC_2665_uid59033	TCGAC_GTCGA	39	50	41	9	41	1	92.00%	6.00%	2.00%
Micrococcus_luteus_NCTC_2665_uid59033	CGAGC_GCTCG	46	108	101	7	89	1.13	98.14%	0.92%	0.92%
Micrococcus_luteus_NCTC_2665_uid59033	CGTCC_CCTCG	52	141	115	26	109	1.06	93.28%	4.69%	2.01%
Micrococcus_luteus_NCTC_2665_uid59033	CGAGG_GGACG	52	162	137	25	118	1.16	95.83%	2.97%	1.19%
Mannheimia_succiniciproducens_MBEL55E_uid58197	GAGAG_CTCTC	52	21	11	10	10	1.1	0.00%	100.00%	0.00%
Mannheimia_succiniciproducens_MBEL55E_uid58197	AGAGC_GCTCT	50	23	13	10	12	1.08	4.16%	95.83%	0.00%
Mannheimia_succiniciproducens_MBEL55E_uid58197	TGTGA_TCACA	6	29	18	11	13	1.38	6.66%	90.00%	3.33%
Mannheimia_succiniciproducens_MBEL55E_uid58197	CGGTC_TTTTG	13	58	30	28	27	1.11	40.67%	49.15%	10.16%
Mannheimia_succiniciproducens_MBEL55E_uid58197	CAAAA_GACCG	13	66	37	29	27	1.37	53.03%	36.36%	10.60%
Mannheimia_succiniciproducens_MBEL55E_uid58197	GCGGT_AGTTT	12	85	33	52	28	1.18	53.48%	41.86%	4.65%
Mannheimia_succiniciproducens_MBEL55E_uid58197	AAACT_ACCGC	12	81	29	52	29	1	54.87%	42.68%	2.43%
Mannheimia_succiniciproducens_MBEL55E_uid58197	CGGTC_TTTTA	13	67	36	31	28	1.29	43.28%	40.29%	16.41%
Mannheimia_succiniciproducens_MBEL55E_uid58197	TAAAA_GACCG	13	66	32	34	29	1.1	56.71%	29.85%	13.43%
Mannheimia_succiniciproducens_MBEL55E_uid58197	GTGCG_TTTTG	16	123	49	74	35	1.4	44.09%	45.66%	10.23%
Mannheimia_succiniciproducens_MBEL55E_uid58197	CAAAA_CGCAC	16	124	40	84	36	1.11	48.03%	44.09%	7.87%
Mannheimia_succiniciproducens_MBEL55E_uid58197	GCGGT_GTTTT	13	88	42	46	41	1.02	53.93%	39.32%	6.74%
Mannheimia_succiniciproducens_MBEL55E_uid58197	AAAAC_ACCGC	13	97	48	49	43	1.12	56.12%	40.81%	3.06%
Mannheimia_succiniciproducens_MBEL55E_uid58197	AAATT_CCGCA	13	227	56	171	56	1	54.66%	40.25%	5.08%
Mannheimia_succiniciproducens_MBEL55E_uid58197	TGCGG_AATTT	13	234	68	166	56	1.21	52.10%	41.17%	6.72%
Mannheimia_succiniciproducens_MBEL55E_uid58197	GCGGT_ATTTT	13	187	67	120	62	1.08	48.66%	39.57%	11.76%
Mannheimia_succiniciproducens_MBEL55E_uid58197	AAAAT_ACCGC	13	195	84	111	64	1.31	55.94%	37.12%	6.93%
Moorella_thermoacetica_ATCC_39073_uid58051	GCAGG_GAATA	18	24	23	1	22	1.05	20.83%	70.83%	8.33%
Moorella_thermoacetica_ATCC_39073_uid58051	TATTC_CCTGC	18	38	32	6	24	1.33	18.42%	73.68%	7.89%
Moorella_thermoacetica_ATCC_39073_uid58051	TCCAG_CTGGA	45	55	54	1	48	1.13	96.42%	1.78%	1.78%
Moorella_thermoacetica_ATCC_39073_uid58051	GTCCT_CCTGG	42	61	60	1	54	1.11	98.36%	1.63%	0.00%
Moorella_thermoacetica_ATCC_39073_uid58051	CCAGG_AGGAC	42	61	61	0	57	1.07	93.44%	6.55%	0.00%
Moorella_thermoacetica_ATCC_39073_uid58051	CCTGG_GAGGA	41	59	58	1	56	1.04	93.22%	5.08%	1.69%
Moorella_thermoacetica_ATCC_39073_uid58051	TCCTC_CCAGG	41	71	70	1	59	1.19	90.14%	8.45%	1.40%
Moorella_thermoacetica_ATCC_39073_uid58051	CTGGA_CTGGA	16	78	62	16	58	1.07	88.60%	11.39%	0.00%
Moorella_thermoacetica_ATCC_39073_uid58051	TCCAG_TCCAG	16	80	68	12	62	1.1	98.75%	1.25%	0.00%
Moorella_thermoacetica_ATCC_39073_uid58051	TCCAG_CCTGG	44	99	96	3	86	1.12	95.00%	3.00%	2.00%
Moorella_thermoacetica_ATCC_39073_uid58051	CCAGG_CTGGA	44	96	95	1	86	1.1	96.90%	1.03%	2.06%
Moorella_thermoacetica_ATCC_39073_uid58051	TGGCC_GGCCA	80	88	88	0	87	1.01	95.45%	2.27%	2.27%
Moorella_thermoacetica_ATCC_39073_uid58051	CCAGG_ACCAG	33	113	111	2	92	1.21	95.57%	2.65%	1.76%
Moorella_thermoacetica_ATCC_39073_uid58051	CTGGT_CCTGG	33	106	102	4	92	1.11	94.33%	3.77%	1.88%
Corynebacterium_jeikeium_K411_uid58399	GGGGA_TCCCC	43	59	45	14	18	2.5	0.00%	100.00%	0.00%
Corynebacterium_jeikeium_K411_uid58399	GGGGA_CCCCG	44	61	39	22	22	1.77	1.61%	98.38%	0.00%
Corynebacterium_jeikeium_K411_uid58399	CGGGG_TCCCC	44	61	38	23	22	1.73	3.22%	96.77%	0.00%
Corynebacterium_jeikeium_K411_uid58399	GGGGA_CCCGC	45	63	41	22	26	1.58	4.68%	95.31%	0.00%
Corynebacterium_jeikeium_K411_uid58399	GCGGG_TCCCC	45	62	39	23	27	1.44	4.76%	95.23%	0.00%
Corynebacterium_jeikeium_K411_uid58399	CGGGG_CCCCG	45	63	40	23	28	1.43	6.25%	93.75%	0.00%
Corynebacterium_jeikeium_K411_uid58399	CGGGG_CCCGC	46	70	47	23	33	1.42	9.85%	88.73%	1.40%
Corynebacterium_jeikeium_K411_uid58399	GCGGG_CCCCG	46	67	44	23	35	1.26	15.27%	83.33%	1.38%
Brachyspira_hyodysenteriae_WA1_uid59291	GCACG_CCGTG	66	21	11	10	10	1.1	0.00%	100.00%	0.00%
Brachyspira_hyodysenteriae_WA1_uid59291	CACGG_CGTGC	66	18	11	7	11	1	0.00%	94.44%	5.55%
Brachyspira_hyodysenteriae_WA1_uid59291	GCACG_ACCGT	65	21	12	9	10	1.2	0.00%	100.00%	0.00%
Brachyspira_hyodysenteriae_WA1_uid59291	ACGGT_CGTGC	65	19	13	6	11	1.18	5.26%	89.47%	5.26%
Brachyspira_hyodysenteriae_WA1_uid59291	CGCAC_CCGTG	67	21	11	10	10	1.1	0.00%	100.00%	0.00%
Brachyspira_hyodysenteriae_WA1_uid59291	CACGG_GTGCG	67	19	12	7	11	1.09	0.00%	94.73%	5.26%
Brachyspira_hyodysenteriae_WA1_uid59291	GCACG_CGTGC	67	39	17	22	13	1.31	0.00%	97.43%	2.56%
Brachyspira_hyodysenteriae_WA1_uid59291	CGCAC_CGTGC	68	39	19	20	13	1.46	0.00%	97.43%	2.56%
Brachyspira_hyodysenteriae_WA1_uid59291	GCACG_GTGCG	68	40	17	23	14	1.21	0.00%	97.50%	2.50%
Brachyspira_hyodysenteriae_WA1_uid59291	CGCAC_GTGCG	69	40	20	20	14	1.43	0.00%	97.50%	2.50%
Thermococcus_onnurineus_NA1_uid59043	CTAAG_AATAA	53	13	12	1	12	1	15.38%	84.61%	0.00%
Thermococcus_onnurineus_NA1_uid59043	TTATT_CTTAG	53	17	16	1	14	1.14	11.76%	82.35%	5.88%
Thermococcus_onnurineus_NA1_uid59043	TCAAG_CTTGA	42	29	29	0	27	1.07	100.00%	0.00%	0.00%
Bordetella_avium_197N_uid61563	CACCA_TGGTG	42	37	36	1	34	1.06	94.59%	0.00%	5.40%
Methylococcus_capsulatus_Bath_uid57607	GTCGA_TCGAC	71	50	49	1	49	1	96.00%	2.00%	2.00%
Methylococcus_capsulatus_Bath_uid57607	CGACG_CGTCG	22	72	63	9	63	1	91.78%	6.84%	1.36%
Methylococcus_capsulatus_Bath_uid57607	CGTCG_CGACG	43	75	75	0	63	1.19	89.33%	9.33%	1.33%
Methylococcus_capsulatus_Bath_uid57607	CGATG_CCAGC	58	79	78	1	74	1.05	91.13%	2.53%	6.32%
Methylococcus_capsulatus_Bath_uid57607	GCTGG_CATCG	58	78	78	0	77	1.01	89.87%	6.32%	3.79%
Methylococcus_capsulatus_Bath_uid57607	TCGGC_GCCGA	51	104	103	1	93	1.11	94.23%	3.84%	1.92%
Psychromonas_ingrahamii_37_uid58521	CGGGG_CCCCG	45	43	26	17	13	2	0.00%	100.00%	0.00%
Psychromonas_ingrahamii_37_uid58521	CACGG_CCCCG	47	43	21	22	13	1.62	2.32%	97.67%	0.00%
Psychromonas_ingrahamii_37_uid58521	CGGGG_CCGTG	47	43	21	22	14	1.5	2.32%	97.67%	0.00%
Psychromonas_ingrahamii_37_uid58521	GGGGA_CCCCG	44	43	26	17	13	2	0.00%	100.00%	0.00%
Psychromonas_ingrahamii_37_uid58521	CGGGG_TCCCC	44	43	26	17	14	1.86	0.00%	100.00%	0.00%
Psychromonas_ingrahamii_37_uid58521	CCGTG_TCCCC	53	43	15	28	14	1.07	0.00%	100.00%	0.00%
Psychromonas_ingrahamii_37_uid58521	GGGGA_CACGG	53	44	17	27	14	1.21	2.27%	97.72%	0.00%
Psychromonas_ingrahamii_37_uid58521	ACGGG_CCCCG	46	44	27	17	14	1.93	2.27%	97.72%	0.00%
Psychromonas_ingrahamii_37_uid58521	CGGGG_CCCGT	46	43	26	17	14	1.86	0.00%	100.00%	0.00%
Psychromonas_ingrahamii_37_uid58521	GGGGA_TCCCC	43	43	34	9	14	2.43	0.00%	100.00%	0.00%
Psychromonas_ingrahamii_37_uid58521	ACGGG_CCGTG	48	42	20	22	14	1.43	0.00%	100.00%	0.00%
Psychromonas_ingrahamii_37_uid58521	CACGG_CCCGT	48	45	23	22	14	1.64	6.66%	93.33%	0.00%
Psychromonas_ingrahamii_37_uid58521	CACGG_CCGTG	49	43	21	22	14	1.5	2.32%	97.67%	0.00%
Psychromonas_ingrahamii_37_uid58521	CACGG_TCCCC	46	44	28	16	15	1.87	4.54%	95.45%	0.00%
Psychromonas_ingrahamii_37_uid58521	GGGGA_CCGTG	46	44	28	16	15	1.87	4.54%	95.45%	0.00%
Psychromonas_ingrahamii_37_uid58521	ACGGG_TCCCC	45	44	27	17	15	1.8	2.27%	97.72%	0.00%
Psychromonas_ingrahamii_37_uid58521	GGGGA_CCCGT	45	43	26	17	15	1.73	0.00%	100.00%	0.00%
Psychromonas_ingrahamii_37_uid58521	ACGGG_CCCGT	47	44	21	23	15	1.4	2.27%	97.72%	0.00%
Methanopyrus_kandleri_AV19_uid57883	CGTTA_ATAAC	8	18	12	6	9	1.33	5.55%	88.88%	5.55%
Methanopyrus_kandleri_AV19_uid57883	GTTAT_TAACG	8	20	15	5	10	1.5	0.00%	100.00%	0.00%
Methanopyrus_kandleri_AV19_uid57883	GTTAT_AACGA	9	13	11	2	11	1	0.00%	100.00%	0.00%
Methanopyrus_kandleri_AV19_uid57883	TCGTT_ATAAC	9	23	18	5	11	1.64	13.04%	82.60%	4.34%
Methanopyrus_kandleri_AV19_uid57883	CGTTA_TAACG	9	34	22	12	12	1.83	2.94%	97.05%	0.00%
Methanopyrus_kandleri_AV19_uid57883	CGTTA_AACGA	10	25	16	9	13	1.23	8.00%	88.00%	4.00%
Methanopyrus_kandleri_AV19_uid57883	TCGTT_TAACG	10	36	19	17	13	1.46	8.33%	91.66%	0.00%
Methanopyrus_kandleri_AV19_uid57883	TCGTT_AACGA	11	27	15	12	13	1.15	11.11%	88.88%	0.00%
Burkholderia_xenovorans_LB400_uid57823	TGATC_GATCA	59	37	37	0	36	1.03	91.89%	0.00%	8.10%
Burkholderia_xenovorans_LB400_uid57823	ATCGA_TCGAT	65	47	47	0	46	1.02	91.48%	4.25%	4.25%
Burkholderia_xenovorans_LB400_uid57823	CGATC_CGATC	67	108	107	1	90	1.19	97.22%	0.92%	1.85%
Burkholderia_xenovorans_LB400_uid57823	GATCG_GATCG	67	100	98	2	90	1.09	94.00%	4.00%	2.00%
Burkholderia_xenovorans_LB400_uid57823	AGCAG_CTGCT	39	46	45	1	42	1.07	95.65%	2.17%	2.17%
Burkholderia_xenovorans_LB400_uid57823	GATCA_TGATC	84	53	53	0	51	1.04	96.29%	0.00%	3.70%
Burkholderia_xenovorans_LB400_uid57823	TGATC_GATCA	86	55	54	1	52	1.04	100.00%	0.00%	0.00%
Burkholderia_xenovorans_LB400_uid57823	CAGCA_TCAGC	45	75	73	2	62	1.18	96.00%	2.66%	1.33%
Burkholderia_xenovorans_LB400_uid57823	GCTGA_TGCTG	45	72	67	5	63	1.06	94.44%	1.38%	4.16%
Burkholderia_xenovorans_LB400_uid57823	GCTCG_GTTCG	76	103	101	2	94	1.07	95.19%	1.92%	2.88%
Burkholderia_xenovorans_LB400_uid57823	CGAAC_CGAGC	76	102	101	1	94	1.07	95.09%	3.92%	0.98%
Burkholderia_xenovorans_LB400_uid57823	CAGCA_CGTCG	72	107	103	4	97	1.06	97.22%	0.92%	1.85%
Burkholderia_xenovorans_LB400_uid57823	CGACG_TGCTG	72	112	100	12	98	1.02	96.58%	2.56%	0.85%
Burkholderia_xenovorans_LB400_uid57823	TCGGC_CGCTC	76	117	117	0	109	1.07	94.91%	0.84%	4.23%
Burkholderia_xenovorans_LB400_uid57823	GAGCG_GCCGA	76	120	117	3	113	1.04	95.04%	0.82%	4.13%
Burkholderia_xenovorans_LB400_uid57823	GCCGA_GCACG	60	130	128	2	123	1.04	93.98%	2.25%	3.75%
Burkholderia_xenovorans_LB400_uid57823	CGTGC_TCGGC	60	128	124	4	123	1.01	97.67%	0.77%	1.55%
Burkholderia_xenovorans_LB400_uid57823	CGCTG_TCGCG	76	141	137	4	134	1.02	90.90%	2.79%	6.29%
Burkholderia_xenovorans_LB400_uid57823	CGCGA_CAGCG	76	140	137	3	137	1	95.71%	2.14%	2.14%
Burkholderia_xenovorans_LB400_uid57823	CGTCG_CGACG	73	156	155	1	141	1.1	91.82%	5.03%	3.14%
Burkholderia_xenovorans_LB400_uid57823	CGACG_CGTCG	67	164	159	5	142	1.12	95.12%	1.21%	3.65%
Syntrophobacter_fumaroxidans_MPOB_uid58177	TGGGG_CCCCA	45	72	33	39	24	1.38	2.59%	97.40%	0.00%
Syntrophobacter_fumaroxidans_MPOB_uid58177	TGGGG_CCCAC	46	72	33	39	25	1.32	2.59%	97.40%	0.00%
Syntrophobacter_fumaroxidans_MPOB_uid58177	GTGGG_CCCCA	46	76	37	39	25	1.48	6.17%	93.82%	0.00%
Syntrophobacter_fumaroxidans_MPOB_uid58177	TGGGG_TCCCC	44	79	40	39	30	1.33	7.14%	92.85%	0.00%
Syntrophobacter_fumaroxidans_MPOB_uid58177	GGGGA_CCCCA	44	75	36	39	31	1.16	5.00%	95.00%	0.00%
Syntrophobacter_fumaroxidans_MPOB_uid58177	GTGGG_TCCCC	45	74	35	39	30	1.17	0.00%	98.73%	1.26%
Syntrophobacter_fumaroxidans_MPOB_uid58177	GGGGA_CCCAC	45	75	36	39	32	1.13	5.00%	95.00%	0.00%
Syntrophobacter_fumaroxidans_MPOB_uid58177	GGGGA_TCCCC	43	89	71	18	45	1.58	13.68%	84.21%	2.10%
Syntrophomonas_wolfei_Goettingen_uid58179	GTGCG_CGCAC	48	20	13	7	11	1.18	0.00%	100.00%	0.00%
Syntrophomonas_wolfei_Goettingen_uid58179	GTGCG_GCACC	49	20	13	7	13	1	0.00%	100.00%	0.00%
Syntrophomonas_wolfei_Goettingen_uid58179	GGTGC_CGCAC	49	22	15	7	13	1.15	4.54%	95.45%	0.00%
Leptothrix_cholodnii_SP_6_uid58971	CTGCT_AGCAG	74	92	81	11	70	1.16	95.65%	0.00%	4.34%
Leptothrix_cholodnii_SP_6_uid58971	CCTTG_CAGCA	44	92	79	13	70	1.13	97.84%	0.00%	2.15%
Leptothrix_cholodnii_SP_6_uid58971	TGCTG_CAAGG	44	100	81	19	75	1.08	96.00%	3.00%	1.00%
Leptothrix_cholodnii_SP_6_uid58971	CTGCA_CAGCA	46	121	107	14	91	1.18	98.34%	1.65%	0.00%
Leptothrix_cholodnii_SP_6_uid58971	TGCTG_TGCAG	46	124	103	21	94	1.1	98.38%	0.80%	0.80%
Leptothrix_cholodnii_SP_6_uid58971	CAGCA_CGAGC	66	187	176	11	141	1.25	97.32%	0.53%	2.13%
Leptothrix_cholodnii_SP_6_uid58971	GCTCG_TGCTG	66	203	189	14	147	1.29	97.53%	1.47%	0.98%
Leptothrix_cholodnii_SP_6_uid58971	CGTCG_CGACG	79	185	181	4	143	1.27	95.69%	0.53%	3.76%
Mycobacterium_tuberculosis_CDC1551_uid57775	CGAAA_TTTCG	19	49	46	3	22	2.09	89.79%	8.16%	2.04%
Mycobacterium_tuberculosis_CDC1551_uid57775	GATCA_TGATC	33	64	42	22	41	1.02	93.93%	4.54%	1.51%
Acidobacterium_capsulatum_ATCC_51196_uid59127	GTAAC_GTTAC	7	13	10	3	10	1	61.53%	30.76%	7.69%
Acidobacterium_capsulatum_ATCC_51196_uid59127	TGTGA_ATTCA	6	41	20	21	18	1.11	10.90%	83.63%	5.45%
Acidobacterium_capsulatum_ATCC_51196_uid59127	TGAAT_TCACA	6	47	19	28	19	1	10.52%	82.45%	7.01%
Acidobacterium_capsulatum_ATCC_51196_uid59127	CTGCT_AGCAG	68	60	59	1	58	1.02	93.33%	5.00%	1.66%
Streptococcus_thermophilus_CNRZ1066_uid58221	GTACA_TGTAC	37	32	28	4	14	2	5.40%	94.59%	0.00%
Streptococcus_thermophilus_CNRZ1066_uid58221	TACAA_TTGTA	35	32	31	1	20	1.55	0.00%	100.00%	0.00%
Salmonella_enterica_arizonae_serovar_62_z4_z23__uid58191	TGTGA_TCACA	6	22	19	3	16	1.19	8.33%	91.66%	0.00%
Chlorobium_luteolum_DSM_273_uid58175	GCGCG_CGCGC	46	21	19	2	18	1.06	57.14%	28.57%	14.28%
Azotobacter_vinelandii_DJ_uid57597	ACCTG_CAGGT	51	55	46	9	44	1.05	98.18%	0.00%	1.81%
Azotobacter_vinelandii_DJ_uid57597	GATCA_TGATC	69	57	56	1	47	1.19	98.46%	0.00%	1.53%
Azotobacter_vinelandii_DJ_uid57597	CGACG_ACCTG	57	89	78	11	74	1.05	97.77%	2.22%	0.00%
Azotobacter_vinelandii_DJ_uid57597	CAGGT_CGTCG	57	108	97	11	84	1.15	99.11%	0.88%	0.00%
Azotobacter_vinelandii_DJ_uid57597	CGTCG_CGACG	67	123	116	7	93	1.25	95.20%	2.40%	2.40%
Azotobacter_vinelandii_DJ_uid57597	CATCG_CCTGG	61	124	117	7	102	1.15	95.23%	0.79%	3.96%
Azotobacter_vinelandii_DJ_uid57597	CCAGG_CGATG	61	130	121	9	105	1.15	95.62%	0.72%	3.64%
Azotobacter_vinelandii_DJ_uid57597	GCTCG_CGAGC	67	126	123	3	102	1.21	91.26%	3.96%	4.76%
Azotobacter_vinelandii_DJ_uid57597	GCCGA_CTTCG	51	132	121	11	103	1.17	95.45%	2.27%	2.27%
Azotobacter_vinelandii_DJ_uid57597	CGAAG_TCGGC	51	138	117	21	111	1.05	95.68%	2.15%	2.15%
Azotobacter_vinelandii_DJ_uid57597	GCCTG_GCCTG	73	189	182	7	148	1.23	93.93%	2.52%	3.53%
Azotobacter_vinelandii_DJ_uid57597	CAGGC_CAGGC	73	207	198	9	164	1.21	95.92%	2.71%	1.35%
Azotobacter_vinelandii_DJ_uid57597	CCTGG_TCGCC	39	190	165	25	155	1.06	97.96%	2.03%	0.00%
Azotobacter_vinelandii_DJ_uid57597	GGCGA_CCAGG	39	208	168	40	165	1.02	96.71%	1.40%	1.87%
Azotobacter_vinelandii_DJ_uid57597	TCGCC_GGCGA	51	216	180	36	177	1.02	96.80%	1.36%	1.82%
Azotobacter_vinelandii_DJ_uid57597	TCGGC_GCCGA	42	237	190	47	188	1.01	97.08%	1.66%	1.25%
Azotobacter_vinelandii_DJ_uid57597	GCCGA_TCGGC	74	237	223	14	192	1.16	96.69%	0.82%	2.47%
Burkholderia_cenocepacia_AU_1054_uid58371	CGAGG_CCTCG	73	34	33	1	31	1.06	100.00%	0.00%	0.00%
Burkholderia_cenocepacia_AU_1054_uid58371	AGCAG_CAGCA	66	56	53	3	50	1.06	98.21%	1.78%	0.00%
Burkholderia_cenocepacia_AU_1054_uid58371	TGCTG_CTGCT	66	64	58	6	52	1.12	95.31%	3.12%	1.56%
Burkholderia_cenocepacia_AU_1054_uid58371	CACGA_CGATC	45	97	84	13	76	1.11	94.84%	2.06%	3.09%
Burkholderia_cenocepacia_AU_1054_uid58371	GATCG_TCGTG	45	87	79	8	79	1	98.85%	1.14%	0.00%
Burkholderia_cenocepacia_AU_1054_uid58371	TCAGC_CGCCG	88	114	113	1	101	1.12	90.35%	3.50%	6.14%
Burkholderia_cenocepacia_AU_1054_uid58371	CGGCG_GCTGA	88	111	102	9	102	1	86.48%	7.20%	6.30%
Burkholderia_cenocepacia_AU_1054_uid58371	GATCG_CGATC	66	145	137	8	126	1.09	92.41%	3.44%	4.13%
Burkholderia_cenocepacia_AU_1054_uid58371	CGCGA_TCGCG	63	267	232	35	232	1	92.13%	4.11%	3.74%
Burkholderia_cenocepacia_AU_1054_uid58371	TGACG_CGTCA	65	35	35	0	32	1.09	85.71%	0.00%	14.28%
Burkholderia_cenocepacia_AU_1054_uid58371	CGAGG_CTGCT	29	49	42	7	38	1.11	95.91%	2.04%	2.04%
Burkholderia_cenocepacia_AU_1054_uid58371	AGCAG_CCTCG	29	49	44	5	40	1.1	95.91%	2.04%	2.04%
Burkholderia_cenocepacia_AU_1054_uid58371	CCTCG_CGAGG	61	43	38	5	38	1	95.34%	2.32%	2.32%
Burkholderia_cenocepacia_AU_1054_uid58371	TGCTC_CTGCT	60	47	43	4	41	1.05	97.91%	0.00%	2.08%
Burkholderia_cenocepacia_AU_1054_uid58371	AGCAG_GAGCA	60	51	47	4	45	1.04	92.15%	3.92%	3.92%
Burkholderia_cenocepacia_AU_1054_uid58371	CCTCG_TCGTC	36	66	60	6	58	1.03	98.48%	1.51%	0.00%
Burkholderia_cenocepacia_AU_1054_uid58371	GACGA_CGAGG	36	68	59	9	59	1	100.00%	0.00%	0.00%
Burkholderia_cenocepacia_AU_1054_uid58371	CTGCT_CGCTC	86	66	65	1	61	1.07	96.96%	0.00%	3.03%
Burkholderia_cenocepacia_AU_1054_uid58371	GAGCG_AGCAG	86	69	68	1	63	1.08	94.20%	2.89%	2.89%
Burkholderia_cenocepacia_AU_1054_uid58371	CGCTG_CTGCT	81	82	77	5	71	1.08	95.18%	1.20%	3.61%
Burkholderia_cenocepacia_AU_1054_uid58371	AGCAG_CAGCG	81	94	89	5	74	1.2	93.61%	2.12%	4.25%
Burkholderia_cenocepacia_AU_1054_uid58371	TCGAC_GTCGA	75	127	120	7	115	1.04	96.85%	0.00%	3.14%
Burkholderia_cenocepacia_AU_1054_uid58371	CGATC_GATCG	80	171	158	13	141	1.12	94.76%	2.90%	2.32%
Burkholderia_cenocepacia_AU_1054_uid58371	CGACG_CGTCG	73	308	279	29	262	1.06	94.80%	2.27%	2.92%
Burkholderia_cenocepacia_AU_1054_uid58371	TCGCG_CGCGA	83	129	126	3	125	1.01	98.44%	0.77%	0.77%
Dickeya_dadantii_Ech703_uid59363	GCCTA_CTAAG	48	39	19	20	11	1.73	17.94%	76.92%	5.12%
Dickeya_dadantii_Ech703_uid59363	CTTAG_TAGGC	48	59	20	39	12	1.67	0.00%	100.00%	0.00%
Dickeya_dadantii_Ech703_uid59363	CCTAC_CTAAG	47	39	19	20	11	1.73	17.94%	76.92%	5.12%
Dickeya_dadantii_Ech703_uid59363	CTTAG_GTAGG	47	59	20	39	12	1.67	0.00%	100.00%	0.00%
Dickeya_dadantii_Ech703_uid59363	CCTAC_TCTAA	46	39	24	15	11	2.18	17.94%	76.92%	5.12%
Dickeya_dadantii_Ech703_uid59363	TTAGA_GTAGG	46	59	36	23	12	3	0.00%	100.00%	0.00%
Dickeya_dadantii_Ech703_uid59363	GCCTA_TCTAA	47	39	19	20	11	1.73	17.94%	76.92%	5.12%
Dickeya_dadantii_Ech703_uid59363	TTAGA_TAGGC	47	59	20	39	12	1.67	0.00%	100.00%	0.00%
Dickeya_dadantii_Ech703_uid59363	GCAGT_CTAAG	39	40	36	4	12	3	17.50%	77.50%	5.00%
Dickeya_dadantii_Ech703_uid59363	CTTAG_ACTGC	39	60	57	3	14	4.07	1.63%	98.36%	0.00%
Dickeya_dadantii_Ech703_uid59363	AGTGA_CTAAG	37	41	36	5	12	3	17.07%	78.04%	4.87%
Dickeya_dadantii_Ech703_uid59363	CTTAG_TCACT	37	60	57	3	13	4.38	0.00%	100.00%	0.00%
Dickeya_dadantii_Ech703_uid59363	TGCCT_CTAAG	49	39	19	20	12	1.58	17.94%	76.92%	5.12%
Dickeya_dadantii_Ech703_uid59363	CTTAG_AGGCA	49	60	21	39	13	1.62	0.00%	100.00%	0.00%
Dickeya_dadantii_Ech703_uid59363	CAGTG_CTAAG	38	42	37	5	12	3.08	19.04%	76.19%	4.76%
Dickeya_dadantii_Ech703_uid59363	CTTAG_CACTG	38	61	58	3	13	4.46	1.61%	98.38%	0.00%
Dickeya_dadantii_Ech703_uid59363	AGTGA_TCTAA	36	42	40	2	12	3.33	21.42%	73.80%	4.76%
Dickeya_dadantii_Ech703_uid59363	TTAGA_TCACT	36	60	60	0	14	4.29	0.00%	100.00%	0.00%
Dickeya_dadantii_Ech703_uid59363	CCTAC_TTCTA	45	39	24	15	12	2	17.94%	76.92%	5.12%
Dickeya_dadantii_Ech703_uid59363	TAGAA_GTAGG	45	60	38	22	13	2.92	1.63%	98.36%	0.00%
Dickeya_dadantii_Ech703_uid59363	GCCTA_TTCTA	46	39	24	15	12	2	17.94%	76.92%	5.12%
Dickeya_dadantii_Ech703_uid59363	TAGAA_TAGGC	46	60	38	22	14	2.71	1.63%	98.36%	0.00%
Dickeya_dadantii_Ech703_uid59363	TGCCT_TCTAA	48	40	20	20	12	1.67	20.00%	75.00%	5.00%
Dickeya_dadantii_Ech703_uid59363	TTAGA_AGGCA	48	59	20	39	14	1.43	0.00%	100.00%	0.00%
Dickeya_dadantii_Ech703_uid59363	GCAGT_TCTAA	38	42	38	4	13	2.92	21.42%	73.80%	4.76%
Dickeya_dadantii_Ech703_uid59363	TTAGA_ACTGC	38	59	56	3	14	4	0.00%	100.00%	0.00%
Ralstonia_eutropha_H16_uid62925	TTGTA_AGGTG	52	14	12	2	12	1	100.00%	0.00%	0.00%
Ralstonia_eutropha_H16_uid62925	CACCT_TACAA	52	23	18	5	12	1.5	100.00%	0.00%	0.00%
Ralstonia_eutropha_H16_uid62925	TGGTG_GCTGA	77	45	44	1	44	1	100.00%	0.00%	0.00%
Ralstonia_eutropha_H16_uid62925	TCAGC_CACCA	77	52	49	3	44	1.11	96.15%	1.92%	1.92%
Ralstonia_eutropha_H16_uid62925	CAGCA_CGACC	78	55	53	2	53	1	100.00%	0.00%	0.00%
Ralstonia_eutropha_H16_uid62925	GGTCG_TGCTG	78	58	57	1	55	1.04	93.10%	1.72%	5.17%
Ralstonia_eutropha_H16_uid62925	CCACC_CACCA	83	59	56	3	54	1.04	94.91%	1.69%	3.38%
Ralstonia_eutropha_H16_uid62925	TGGTG_GGTGG	83	62	59	3	56	1.05	93.54%	3.22%	3.22%
Ralstonia_eutropha_H16_uid62925	GCCGA_TCGGC	59	88	88	0	87	1.01	97.72%	1.13%	1.13%
Ralstonia_eutropha_H16_uid62925	TCGGC_GCCGA	48	108	99	9	87	1.14	97.22%	1.85%	0.92%
Ralstonia_eutropha_H16_uid62925	GGTGC_GCTGG	64	117	112	5	98	1.14	98.29%	0.85%	0.85%
Ralstonia_eutropha_H16_uid62925	CCAGC_GCACC	64	114	110	4	99	1.11	97.36%	0.87%	1.75%
Ralstonia_eutropha_H16_uid62925	TGCTG_TGCTG	79	149	139	10	104	1.34	99.32%	0.00%	0.67%
Ralstonia_eutropha_H16_uid62925	CAGCA_CAGCA	79	153	146	7	107	1.36	97.38%	1.30%	1.30%
Ralstonia_eutropha_H16_uid62925	CAGCG_GTAGG	55	41	41	0	37	1.11	100.00%	0.00%	0.00%
Ralstonia_eutropha_H16_uid62925	CCTAC_CGCTG	55	51	51	0	38	1.34	98.03%	0.00%	1.96%
Ralstonia_eutropha_H16_uid62925	TGCTG_CCAAC	73	46	46	0	42	1.1	93.47%	2.17%	4.34%
Ralstonia_eutropha_H16_uid62925	GTTGG_CAGCA	73	51	50	1	46	1.09	98.03%	0.00%	1.96%
Ralstonia_eutropha_H16_uid62925	CTGCT_AGCAG	62	53	52	1	48	1.08	100.00%	0.00%	0.00%
Ralstonia_eutropha_H16_uid62925	GCTGG_GACGT	47	57	51	6	50	1.02	100.00%	0.00%	0.00%
Ralstonia_eutropha_H16_uid62925	ACGTC_CCAGC	47	67	62	5	52	1.19	97.01%	2.98%	0.00%
Ralstonia_eutropha_H16_uid62925	CGATC_GATCA	68	64	61	3	51	1.2	95.31%	1.56%	3.12%
Ralstonia_eutropha_H16_uid62925	TGATC_GATCG	68	67	66	1	53	1.25	97.01%	1.49%	1.49%
Ralstonia_eutropha_H16_uid62925	CACCA_TGGTG	51	65	58	7	57	1.02	96.92%	1.53%	1.53%
Ralstonia_eutropha_H16_uid62925	GCAGG_CCTGC	64	101	100	1	88	1.14	90.09%	4.95%	4.95%
Ralstonia_eutropha_H16_uid62925	GCTGG_CGACG	52	136	129	7	108	1.19	98.54%	1.45%	0.00%
Ralstonia_eutropha_H16_uid62925	CGTCG_CCAGC	52	160	145	15	114	1.27	98.13%	0.00%	1.86%
Ralstonia_eutropha_H16_uid62925	TCGGC_GCCGA	33	140	124	16	118	1.05	99.29%	0.70%	0.00%
Ralstonia_eutropha_H16_uid62925	GCCGA_TCGGC	56	134	129	5	118	1.09	91.04%	3.73%	5.22%
Acinetobacter_baumannii_AB0057_uid59083	CGCCA_TGGCG	45	48	29	19	20	1.45	33.33%	50.00%	16.66%
Acinetobacter_baumannii_AB0057_uid59083	GCCAT_TGGCG	44	47	28	19	23	1.22	31.91%	51.06%	17.02%
Acinetobacter_baumannii_AB0057_uid59083	CGCCA_ATGGC	44	53	34	19	24	1.42	37.73%	45.28%	16.98%
Acinetobacter_baumannii_AB0057_uid59083	GCCAT_ATGGC	43	53	42	11	29	1.45	37.73%	47.16%	15.09%
Brucella_canis_ATCC_23365_uid59009	TCGGC_GCCGA	33	39	39	0	38	1.03	92.30%	7.69%	0.00%
Haloquadratum_walsbyi_DSM_16790_uid58673	TGAGG_TGATG	25	53	49	4	45	1.09	94.33%	5.66%	0.00%
Haloquadratum_walsbyi_DSM_16790_uid58673	CATCA_CCTCA	25	50	48	2	47	1.02	98.00%	2.00%	0.00%
Mycobacterium_abscessus_uid61613	TGAAA_TTTCA	19	11	11	0	11	1	90.90%	9.09%	0.00%
Mycobacterium_abscessus_uid61613	AAAAC_TTTCG	17	22	20	2	14	1.43	72.72%	13.63%	13.63%
Mycobacterium_abscessus_uid61613	CGAAA_GTTTT	17	18	15	3	15	1	66.66%	27.77%	5.55%
Mycobacterium_abscessus_uid61613	TGAAA_TTTCG	19	20	19	1	14	1.36	85.00%	5.00%	10.00%
Mycobacterium_abscessus_uid61613	CGAAA_TTTCA	19	21	20	1	15	1.33	76.19%	4.76%	19.04%
Mycobacterium_abscessus_uid61613	GAAAA_TTTCG	18	26	25	1	16	1.56	80.76%	11.53%	7.69%
Mycobacterium_abscessus_uid61613	CGAAA_TTTTC	18	28	26	2	16	1.63	82.14%	3.57%	14.28%
Mycobacterium_abscessus_uid61613	GAAAT_ATTTC	17	19	18	1	16	1.13	100.00%	0.00%	0.00%
Mycobacterium_abscessus_uid61613	CCAAA_TTTCG	19	20	19	1	16	1.19	100.00%	0.00%	0.00%
Mycobacterium_abscessus_uid61613	CGAAA_TTTGG	19	19	19	0	17	1.12	89.47%	5.26%	5.26%
Mycobacterium_abscessus_uid61613	CGAAA_ATTTC	18	23	22	1	17	1.29	86.95%	8.69%	4.34%
Mycobacterium_abscessus_uid61613	GAAAT_TTTCG	18	27	26	1	18	1.44	88.88%	3.70%	7.40%
Mycobacterium_abscessus_uid61613	GAAAA_TTCGG	19	20	20	0	20	1	80.00%	10.00%	10.00%
Mycobacterium_abscessus_uid61613	CCGAA_TTTTC	19	22	22	0	21	1.05	90.90%	4.54%	4.54%
Mycobacterium_abscessus_uid61613	ACGAA_TTTCG	20	29	27	2	21	1.29	79.31%	13.79%	6.89%
Mycobacterium_abscessus_uid61613	CGAAA_TTCGT	20	25	22	3	21	1.05	92.00%	4.00%	4.00%
Mycobacterium_abscessus_uid61613	CGAAA_TTTCG	19	45	40	5	21	1.9	91.11%	6.66%	2.22%
Mycobacterium_abscessus_uid61613	CGAAT_TTTCG	19	26	24	2	22	1.09	80.76%	7.69%	11.53%
Mycobacterium_abscessus_uid61613	CGAAA_ATTCG	19	31	29	2	23	1.26	90.32%	6.45%	3.22%
Mycobacterium_abscessus_uid61613	CGAAA_TTCCG	19	27	26	1	25	1.04	81.48%	3.70%	14.81%
Mycobacterium_abscessus_uid61613	CGGAA_TTTCG	19	31	28	3	25	1.12	96.77%	0.00%	3.22%
Mycobacterium_abscessus_uid61613	CGAAT_ATTCG	19	32	29	3	28	1.04	90.62%	6.25%	3.12%
Mycobacterium_abscessus_uid61613	TGCTG_TCGAC	58	63	63	0	61	1.03	95.23%	3.17%	1.58%
Mycobacterium_abscessus_uid61613	GTCGA_CAGCA	58	65	64	1	64	1	98.46%	0.00%	1.53%
Mycobacterium_abscessus_uid61613	CTGGC_CGAGG	42	65	64	1	63	1.02	93.84%	3.07%	3.07%
Mycobacterium_abscessus_uid61613	CCTCG_GCCAG	42	68	67	1	65	1.03	95.58%	4.41%	0.00%
Mycobacterium_abscessus_uid61613	GCCGA_TCGGC	50	144	138	6	134	1.03	92.36%	2.08%	5.55%
Mycobacterium_abscessus_uid61613	CGGTG_TCGGC	48	161	154	7	149	1.03	95.65%	1.24%	3.10%
Mycobacterium_abscessus_uid61613	GCCGA_CACCG	48	154	150	4	150	1	97.40%	0.64%	1.94%
Ralstonia_solanacearum_GMI1000_uid57593	GTTGA_CACGT	67	26	26	0	24	1.08	100.00%	0.00%	0.00%
Ralstonia_solanacearum_GMI1000_uid57593	ACGTG_TCAAC	67	25	25	0	24	1.04	96.00%	4.00%	0.00%
Ralstonia_solanacearum_GMI1000_uid57593	CCATG_CATGG	71	33	33	0	30	1.1	72.72%	6.06%	21.21%
Ralstonia_solanacearum_GMI1000_uid57593	CATCA_TGATG	45	36	36	0	31	1.16	94.44%	0.00%	5.55%
Ralstonia_solanacearum_GMI1000_uid57593	CGAAC_CACCA	35	45	42	3	41	1.02	97.77%	0.00%	2.22%
Ralstonia_solanacearum_GMI1000_uid57593	TGGTG_GTTCG	35	51	46	5	44	1.05	100.00%	0.00%	0.00%
Ralstonia_solanacearum_GMI1000_uid57593	CATCG_ACATC	36	44	42	2	42	1	95.45%	4.54%	0.00%
Ralstonia_solanacearum_GMI1000_uid57593	GATGT_CGATG	36	47	44	3	44	1	97.87%	2.12%	0.00%
Ralstonia_solanacearum_GMI1000_uid57593	CGAAG_CTTCG	49	45	44	1	42	1.05	97.77%	0.00%	2.22%
Ralstonia_solanacearum_GMI1000_uid57593	CAGCA_TCGAA	65	46	46	0	44	1.05	97.82%	0.00%	2.17%
Ralstonia_solanacearum_GMI1000_uid57593	TTCGA_TGCTG	65	52	51	1	45	1.13	92.45%	0.00%	7.54%
Ralstonia_solanacearum_GMI1000_uid57593	CCTCG_CCACC	58	48	47	1	45	1.04	95.83%	4.16%	0.00%
Ralstonia_solanacearum_GMI1000_uid57593	GGTGG_CGAGG	58	52	50	2	50	1	98.07%	0.00%	1.92%
Ralstonia_solanacearum_GMI1000_uid57593	ACCTG_TCGAC	61	54	54	0	50	1.08	96.29%	1.85%	1.85%
Ralstonia_solanacearum_GMI1000_uid57593	GTCGA_CAGGT	61	54	54	0	52	1.04	96.29%	0.00%	3.70%
Ralstonia_solanacearum_GMI1000_uid57593	CGATG_AGCAC	45	56	52	4	52	1	94.64%	3.57%	1.78%
Ralstonia_solanacearum_GMI1000_uid57593	GTGCT_CATCG	45	59	55	4	54	1.02	96.61%	0.00%	3.38%
Ralstonia_solanacearum_GMI1000_uid57593	TCGGC_ATCGA	57	76	74	2	72	1.03	96.10%	2.59%	1.29%
Ralstonia_solanacearum_GMI1000_uid57593	TCGAT_GCCGA	57	80	78	2	73	1.07	97.59%	2.40%	0.00%
Ralstonia_solanacearum_GMI1000_uid57593	GCAGG_CCTGC	76	85	84	1	75	1.12	91.76%	3.52%	4.70%
Ralstonia_solanacearum_GMI1000_uid57593	CCTGC_GCAGG	64	93	84	9	77	1.09	97.84%	0.00%	2.15%
Ralstonia_solanacearum_GMI1000_uid57593	GCTGC_CTGCT	59	105	104	1	87	1.2	97.14%	0.00%	2.85%
Ralstonia_solanacearum_GMI1000_uid57593	AGCAG_GCAGC	59	113	109	4	92	1.18	95.61%	1.75%	2.63%
Ralstonia_solanacearum_GMI1000_uid57593	CCAGC_CGATC	49	104	99	5	94	1.05	95.23%	1.90%	2.85%
Ralstonia_solanacearum_GMI1000_uid57593	GATCG_GCTGG	49	119	107	12	99	1.08	97.50%	1.66%	0.83%
Ralstonia_solanacearum_GMI1000_uid57593	CGCCA_TGGCG	63	105	99	6	97	1.02	89.71%	2.80%	7.47%
Bacillus_anthracis_A0248_uid59385	TGAAG_TGAAG	16	70	63	7	62	1.02	81.69%	18.30%	0.00%
Bacillus_anthracis_A0248_uid59385	CTTCA_CTTCA	16	78	72	6	67	1.07	87.34%	11.39%	1.26%
Rickettsia_rickettsii_Iowa_uid58961	CCCGC_GGGAA	6	28	10	18	10	1	24.24%	75.75%	0.00%
Rickettsia_rickettsii_Iowa_uid58961	TTCCC_GCGGG	6	30	10	20	10	1	24.28%	75.71%	0.00%
Burkholderia_vietnamiensis_G4_uid58075	GATAA_TTATC	6	7	7	0	6	1.17	28.57%	71.42%	0.00%
Burkholderia_vietnamiensis_G4_uid58075	GCAGG_CCTGC	76	36	35	1	34	1.03	97.22%	2.77%	0.00%
Burkholderia_vietnamiensis_G4_uid58075	CGTCG_CGACG	79	240	216	24	209	1.03	95.00%	2.08%	2.91%
Burkholderia_vietnamiensis_G4_uid58075	GATCA_TGATC	84	54	53	1	45	1.18	94.54%	0.00%	5.45%
Burkholderia_vietnamiensis_G4_uid58075	TCACG_CGTGA	65	54	51	3	46	1.11	96.29%	1.85%	1.85%
Burkholderia_vietnamiensis_G4_uid58075	CGACA_TGTCG	51	56	50	6	48	1.04	96.42%	1.78%	1.78%
Burkholderia_vietnamiensis_G4_uid58075	CGAGC_GAACA	62	92	82	10	75	1.09	100.00%	0.00%	0.00%
Burkholderia_vietnamiensis_G4_uid58075	TGTTC_GCTCG	62	91	84	7	79	1.06	94.50%	3.29%	2.19%
Burkholderia_vietnamiensis_G4_uid58075	GTCGA_GACGA	67	108	98	10	92	1.07	97.22%	2.77%	0.00%
Burkholderia_vietnamiensis_G4_uid58075	TCGTC_TCGAC	67	107	95	12	95	1	98.13%	1.86%	0.00%
Burkholderia_vietnamiensis_G4_uid58075	GCAGC_GTCGA	56	143	131	12	122	1.07	95.80%	2.79%	1.39%
Burkholderia_vietnamiensis_G4_uid58075	TCGAC_GCTGC	56	146	130	16	125	1.04	95.89%	1.36%	2.73%
Actinobacillus_pleuropneumoniae_serovar_5b_L20_uid58789	GGTCT_TGCAA	16	39	14	25	14	1	15.38%	79.48%	5.12%
Actinobacillus_pleuropneumoniae_serovar_5b_L20_uid58789	TTGCA_AGACC	16	49	19	30	15	1.27	30.61%	65.30%	4.08%
Actinobacillus_pleuropneumoniae_serovar_5b_L20_uid58789	GGTCT_TTGCA	15	43	16	27	15	1.07	20.93%	74.41%	4.65%
Actinobacillus_pleuropneumoniae_serovar_5b_L20_uid58789	TGCAA_AGACC	15	47	15	32	15	1	31.91%	63.82%	4.25%
Actinobacillus_pleuropneumoniae_serovar_5b_L20_uid58789	GTCGA_TTGCA	14	54	18	36	18	1	62.96%	37.03%	0.00%
Actinobacillus_pleuropneumoniae_serovar_5b_L20_uid58789	TGCAA_TCGAC	14	50	18	32	18	1	54.00%	46.00%	0.00%
Actinobacillus_pleuropneumoniae_serovar_5b_L20_uid58789	GCAAA_TCGAC	13	50	21	29	19	1.11	52.00%	48.00%	0.00%
Actinobacillus_pleuropneumoniae_serovar_5b_L20_uid58789	GTCGA_TTTGC	13	51	22	29	20	1.1	58.82%	41.17%	0.00%
Actinobacillus_pleuropneumoniae_serovar_5b_L20_uid58789	TGCAA_TGACC	15	72	21	51	20	1.05	33.33%	62.50%	4.16%
Actinobacillus_pleuropneumoniae_serovar_5b_L20_uid58789	GGTCA_TTGCA	15	85	27	58	21	1.29	43.02%	52.32%	4.65%
Actinobacillus_pleuropneumoniae_serovar_5b_L20_uid58789	TTGCA_TGACC	16	72	27	45	21	1.29	38.88%	59.72%	1.38%
Actinobacillus_pleuropneumoniae_serovar_5b_L20_uid58789	GGTCA_TGCAA	16	84	30	54	21	1.43	44.70%	50.58%	4.70%
Actinobacillus_pleuropneumoniae_serovar_5b_L20_uid58789	CGGTC_GACCG	38	53	22	31	21	1.05	18.86%	81.13%	0.00%
Actinobacillus_pleuropneumoniae_serovar_5b_L20_uid58789	GGTCG_TTGCA	15	116	34	82	23	1.48	52.58%	47.41%	0.00%
Actinobacillus_pleuropneumoniae_serovar_5b_L20_uid58789	TGCAA_CGACC	15	104	36	68	23	1.57	49.03%	50.00%	0.96%
Actinobacillus_pleuropneumoniae_serovar_5b_L20_uid58789	GGTCG_TGCAA	16	112	38	74	23	1.65	54.38%	45.61%	0.00%
Actinobacillus_pleuropneumoniae_serovar_5b_L20_uid58789	TTGCA_CGACC	16	116	46	70	24	1.92	51.69%	47.45%	0.84%
Actinobacillus_pleuropneumoniae_serovar_5b_L20_uid58789	CAAAA_TGACC	13	71	33	38	23	1.43	36.61%	59.15%	4.22%
Actinobacillus_pleuropneumoniae_serovar_5b_L20_uid58789	GGTCA_TTTTG	13	75	36	39	25	1.44	42.10%	55.26%	2.63%
Actinobacillus_pleuropneumoniae_serovar_5b_L20_uid58789	GCAAA_CGACC	14	99	28	71	25	1.12	45.45%	53.53%	1.01%
Actinobacillus_pleuropneumoniae_serovar_5b_L20_uid58789	GGTCG_TTTGC	14	111	25	86	25	1	50.00%	50.00%	0.00%
Actinobacillus_pleuropneumoniae_serovar_5b_L20_uid58789	GGTCG_TTTTG	13	83	36	47	25	1.44	48.19%	50.60%	1.20%
Actinobacillus_pleuropneumoniae_serovar_5b_L20_uid58789	CAAAA_CGACC	13	84	37	47	26	1.42	48.80%	50.00%	1.19%
Actinobacillus_pleuropneumoniae_serovar_5b_L20_uid58789	AGCGG_GACCG	40	72	27	45	27	1	18.05%	80.55%	1.38%
Actinobacillus_pleuropneumoniae_serovar_5b_L20_uid58789	CGGTC_CCGCT	40	75	31	44	27	1.15	26.66%	68.00%	5.33%
Actinobacillus_pleuropneumoniae_serovar_5b_L20_uid58789	ATTTG_GACCG	19	89	33	56	27	1.22	28.08%	66.29%	5.61%
Actinobacillus_pleuropneumoniae_serovar_5b_L20_uid58789	CGGTC_CAAAT	19	96	30	66	28	1.07	32.98%	59.79%	7.21%
Actinobacillus_pleuropneumoniae_serovar_5b_L20_uid58789	CGGTC_TTTAC	15	76	33	43	27	1.22	36.36%	57.14%	6.49%
Actinobacillus_pleuropneumoniae_serovar_5b_L20_uid58789	GTAAA_GACCG	15	83	33	50	28	1.18	28.91%	66.26%	4.81%
Actinobacillus_pleuropneumoniae_serovar_5b_L20_uid58789	CGGTC_ACCGC	39	71	30	41	28	1.07	22.53%	71.83%	5.63%
Actinobacillus_pleuropneumoniae_serovar_5b_L20_uid58789	GCGGT_GACCG	39	72	32	40	29	1.1	20.83%	77.77%	1.38%
Actinobacillus_pleuropneumoniae_serovar_5b_L20_uid58789	TGCAA_GACCG	16	218	61	157	29	2.1	38.99%	58.25%	2.75%
Actinobacillus_pleuropneumoniae_serovar_5b_L20_uid58789	CGGTC_TTGCA	16	248	67	181	29	2.31	44.17%	53.41%	2.40%
Actinobacillus_pleuropneumoniae_serovar_5b_L20_uid58789	CGGTC_TGCAA	17	238	34	204	29	1.17	44.39%	53.11%	2.48%
Actinobacillus_pleuropneumoniae_serovar_5b_L20_uid58789	TTGCA_GACCG	17	233	38	195	29	1.31	42.55%	55.74%	1.70%
Actinobacillus_pleuropneumoniae_serovar_5b_L20_uid58789	AAGCG_GACCG	41	72	33	39	29	1.14	20.83%	77.77%	1.38%
Actinobacillus_pleuropneumoniae_serovar_5b_L20_uid58789	CGGTC_CGCTT	41	73	33	40	30	1.1	26.02%	68.49%	5.47%
Actinobacillus_pleuropneumoniae_serovar_5b_L20_uid58789	GCAAA_GACCG	15	216	52	164	30	1.73	37.50%	59.72%	2.77%
Actinobacillus_pleuropneumoniae_serovar_5b_L20_uid58789	CGGTC_TTTGC	15	244	57	187	30	1.9	45.12%	53.25%	1.62%
Actinobacillus_pleuropneumoniae_serovar_5b_L20_uid58789	CGGTC_TTTTG	14	193	43	150	30	1.43	41.75%	55.67%	2.57%
Actinobacillus_pleuropneumoniae_serovar_5b_L20_uid58789	CAAAA_GACCG	14	186	38	148	30	1.27	38.70%	58.06%	3.22%
Actinobacillus_pleuropneumoniae_serovar_5b_L20_uid58789	CGGTC_CAAAA	19	128	33	95	31	1.06	29.68%	68.75%	1.56%
Actinobacillus_pleuropneumoniae_serovar_5b_L20_uid58789	TTTTG_GACCG	19	111	38	73	31	1.23	30.63%	66.66%	2.70%
Actinobacillus_pleuropneumoniae_serovar_5b_L20_uid58789	CGGTC_GCAAA	18	191	33	158	31	1.06	34.89%	61.97%	3.12%
Actinobacillus_pleuropneumoniae_serovar_5b_L20_uid58789	TTTGC_GACCG	18	170	37	133	31	1.19	32.94%	65.29%	1.76%
Actinobacillus_pleuropneumoniae_serovar_5b_L20_uid58789	ACAAG_GCAAA	23	128	33	95	32	1.03	38.28%	58.59%	3.12%
Actinobacillus_pleuropneumoniae_serovar_5b_L20_uid58789	TTTGC_CTTGT	23	129	34	95	34	1	38.46%	59.23%	2.30%
Actinobacillus_pleuropneumoniae_serovar_5b_L20_uid58789	TGCAA_GCTTG	20	235	42	193	33	1.27	47.88%	50.00%	2.11%
Actinobacillus_pleuropneumoniae_serovar_5b_L20_uid58789	CAAGC_TTGCA	20	248	36	212	34	1.06	48.59%	48.99%	2.40%
Actinobacillus_pleuropneumoniae_serovar_5b_L20_uid58789	TTGCA_GCTTG	21	242	44	198	35	1.26	48.55%	49.38%	2.05%
Actinobacillus_pleuropneumoniae_serovar_5b_L20_uid58789	CAAGC_TGCAA	21	236	39	197	35	1.11	46.41%	50.63%	2.95%
Actinobacillus_pleuropneumoniae_serovar_5b_L20_uid58789	CAAAT_CCGCT	16	98	46	52	35	1.31	40.81%	57.14%	2.04%
Actinobacillus_pleuropneumoniae_serovar_5b_L20_uid58789	AGCGG_ATTTG	16	108	45	63	35	1.29	47.70%	50.45%	1.83%
Actinobacillus_pleuropneumoniae_serovar_5b_L20_uid58789	TGCAA_AACCG	16	124	44	80	36	1.22	41.93%	56.45%	1.61%
Actinobacillus_pleuropneumoniae_serovar_5b_L20_uid58789	CGGTT_TTGCA	16	109	43	66	37	1.16	46.78%	52.29%	0.91%
Actinobacillus_pleuropneumoniae_serovar_5b_L20_uid58789	CAAGC_TTTGC	19	253	56	197	37	1.51	48.62%	49.80%	1.56%
Actinobacillus_pleuropneumoniae_serovar_5b_L20_uid58789	GCAAA_GCTTG	19	235	60	175	39	1.54	47.65%	49.36%	2.97%
Actinobacillus_pleuropneumoniae_serovar_5b_L20_uid58789	CAAGC_TTTTG	18	202	41	161	40	1.03	44.82%	52.70%	2.46%
Actinobacillus_pleuropneumoniae_serovar_5b_L20_uid58789	CAAAA_GCTTG	18	198	46	152	40	1.15	46.96%	50.00%	3.03%
Actinobacillus_pleuropneumoniae_serovar_5b_L20_uid58789	GCGGT_TTTAC	16	118	54	64	40	1.35	36.13%	59.66%	4.20%
Actinobacillus_pleuropneumoniae_serovar_5b_L20_uid58789	GTAAA_ACCGC	16	111	50	61	41	1.22	31.53%	62.16%	6.30%
Actinobacillus_pleuropneumoniae_serovar_5b_L20_uid58789	AAAAA_GACCG	13	151	61	90	40	1.53	36.18%	59.86%	3.94%
Actinobacillus_pleuropneumoniae_serovar_5b_L20_uid58789	CGGTC_TTTTT	13	143	53	90	41	1.29	39.58%	56.94%	3.47%
Actinobacillus_pleuropneumoniae_serovar_5b_L20_uid58789	AGCGG_TTGCA	18	390	69	321	41	1.68	43.47%	53.96%	2.55%
Actinobacillus_pleuropneumoniae_serovar_5b_L20_uid58789	TGCAA_CCGCT	18	391	74	317	41	1.8	42.45%	55.49%	2.04%
Actinobacillus_pleuropneumoniae_serovar_5b_L20_uid58789	TTGCA_CCGCT	19	396	76	320	41	1.85	42.42%	55.80%	1.76%
Actinobacillus_pleuropneumoniae_serovar_5b_L20_uid58789	AGCGG_TGCAA	19	378	77	301	41	1.88	42.74%	54.61%	2.63%
Actinobacillus_pleuropneumoniae_serovar_5b_L20_uid58789	TGCAA_ACCGC	17	371	60	311	41	1.46	39.62%	58.22%	2.15%
Actinobacillus_pleuropneumoniae_serovar_5b_L20_uid58789	GCGGT_TTGCA	17	390	55	335	44	1.25	43.47%	54.21%	2.30%
Actinobacillus_pleuropneumoniae_serovar_5b_L20_uid58789	TTGCA_ACCGC	18	387	61	326	43	1.42	41.34%	56.84%	1.80%
Actinobacillus_pleuropneumoniae_serovar_5b_L20_uid58789	GCGGT_TGCAA	18	382	72	310	44	1.64	43.34%	54.30%	2.34%
Actinobacillus_pleuropneumoniae_serovar_5b_L20_uid58789	GCAAA_CCGCT	17	382	53	329	44	1.2	41.62%	55.75%	2.61%
Actinobacillus_pleuropneumoniae_serovar_5b_L20_uid58789	AGCGG_TTTGC	17	392	63	329	44	1.43	44.67%	53.29%	2.03%
Actinobacillus_pleuropneumoniae_serovar_5b_L20_uid58789	AAGCG_TTGCA	19	381	77	304	45	1.71	43.45%	52.87%	3.66%
Actinobacillus_pleuropneumoniae_serovar_5b_L20_uid58789	TGCAA_CGCTT	19	374	76	298	46	1.65	41.17%	55.34%	3.47%
Actinobacillus_pleuropneumoniae_serovar_5b_L20_uid58789	GCAAA_ACCGC	16	376	108	268	45	2.4	40.69%	56.64%	2.65%
Actinobacillus_pleuropneumoniae_serovar_5b_L20_uid58789	GCGGT_TTTGC	16	390	102	288	47	2.17	44.38%	53.82%	1.78%
Actinobacillus_pleuropneumoniae_serovar_5b_L20_uid58789	CAAAA_CCGCT	16	330	91	239	46	1.98	42.42%	55.15%	2.42%
Actinobacillus_pleuropneumoniae_serovar_5b_L20_uid58789	AGCGG_TTTTG	16	327	92	235	46	2	41.46%	55.79%	2.74%
Actinobacillus_pleuropneumoniae_serovar_5b_L20_uid58789	CAAAA_ACCGC	15	326	79	247	47	1.68	41.10%	56.44%	2.45%
Actinobacillus_pleuropneumoniae_serovar_5b_L20_uid58789	GCGGT_TTTTG	15	319	80	239	47	1.7	40.93%	56.56%	2.50%
Actinobacillus_pleuropneumoniae_serovar_5b_L20_uid58789	TTTGC_ACCGC	19	306	66	240	48	1.38	35.62%	63.07%	1.30%
Actinobacillus_pleuropneumoniae_serovar_5b_L20_uid58789	GCGGT_GCAAA	19	322	70	252	49	1.43	37.46%	60.06%	2.47%
Actinobacillus_pleuropneumoniae_serovar_5b_L20_uid58789	AAGCG_TTTGC	18	383	66	317	50	1.32	44.67%	52.20%	3.11%
Actinobacillus_pleuropneumoniae_serovar_5b_L20_uid58789	GCAAA_CGCTT	18	370	67	303	52	1.29	40.81%	55.13%	4.05%
Leuconostoc_mesenteroides_ATCC_8293_uid57919	GGTTC_CCACC	64	12	11	1	11	1	100.00%	0.00%	0.00%
Leuconostoc_mesenteroides_ATCC_8293_uid57919	GGTGG_GAACC	64	16	14	2	13	1.08	100.00%	0.00%	0.00%
Rhodobacter_sphaeroides_2_4_1_uid57653	CCTCG_GTCCT	74	48	48	0	46	1.04	97.91%	0.00%	2.08%
Rhodobacter_sphaeroides_2_4_1_uid57653	AGGAC_CGAGG	74	54	53	1	47	1.13	94.44%	1.85%	3.70%
Rhodobacter_sphaeroides_2_4_1_uid57653	CGTCG_CGACG	85	63	63	0	59	1.07	96.87%	1.56%	1.56%
Rhodobacter_sphaeroides_2_4_1_uid57653	TCGAC_GTCGA	42	65	60	5	60	1	98.46%	0.00%	1.53%
Rhodobacter_sphaeroides_2_4_1_uid57653	TCGAG_ATCGA	63	67	65	2	61	1.07	97.01%	1.49%	1.49%
Rhodobacter_sphaeroides_2_4_1_uid57653	TCGAT_CTCGA	63	73	73	0	63	1.16	100.00%	0.00%	0.00%
Rhodobacter_sphaeroides_2_4_1_uid57653	CGAGG_AGGAG	48	71	65	6	63	1.03	94.44%	2.77%	2.77%
Rhodobacter_sphaeroides_2_4_1_uid57653	CTCCT_CCTCG	48	75	70	5	67	1.04	97.33%	2.66%	0.00%
Rhodobacter_sphaeroides_2_4_1_uid57653	GATCG_CTTCG	61	77	75	2	67	1.12	90.90%	2.59%	6.49%
Rhodobacter_sphaeroides_2_4_1_uid57653	CGAAG_CGATC	61	74	72	2	69	1.04	95.94%	4.05%	0.00%
Rhodobacter_sphaeroides_2_4_1_uid57653	GCCGA_GAGCG	61	99	95	4	94	1.01	95.95%	2.02%	2.02%
Rhodobacter_sphaeroides_2_4_1_uid57653	CGCTC_TCGGC	61	107	100	7	100	1	97.19%	1.86%	0.93%
Rhodobacter_sphaeroides_2_4_1_uid57653	CTCGA_GGCGA	43	118	113	5	100	1.13	96.61%	3.38%	0.00%
Rhodobacter_sphaeroides_2_4_1_uid57653	TCGCC_TCGAG	43	128	119	9	104	1.14	97.65%	2.34%	0.00%
Rhodobacter_sphaeroides_2_4_1_uid57653	CGAGG_GCGAG	51	136	121	15	113	1.07	96.32%	2.20%	1.47%
Rhodobacter_sphaeroides_2_4_1_uid57653	CTCGC_CCTCG	51	141	121	20	115	1.05	95.03%	3.54%	1.41%
Rhodobacter_sphaeroides_2_4_1_uid57653	GCCGA_TCGGC	56	146	136	10	134	1.01	96.57%	2.05%	1.36%
Rhodobacter_sphaeroides_2_4_1_uid57653	CCTCG_CGAGG	85	177	173	4	153	1.13	93.78%	2.25%	3.95%
Rhodobacter_sphaeroides_2_4_1_uid57653	CGTCG_CGACG	79	29	28	1	28	1	79.31%	10.34%	10.34%
Kocuria_rhizophila_DC2201_uid59099	AGGTC_GACCT	39	30	30	0	29	1.03	100.00%	0.00%	0.00%
Kocuria_rhizophila_DC2201_uid59099	CATGG_CCATG	39	32	30	2	30	1	93.75%	0.00%	6.25%
Kocuria_rhizophila_DC2201_uid59099	AGCAG_CTGCT	42	39	37	2	36	1.03	100.00%	0.00%	0.00%
Kocuria_rhizophila_DC2201_uid59099	CCGAG_AGGAC	43	51	49	2	48	1.02	90.19%	5.88%	3.92%
Kocuria_rhizophila_DC2201_uid59099	GTCCT_CTCGG	43	55	54	1	50	1.08	100.00%	0.00%	0.00%
Kocuria_rhizophila_DC2201_uid59099	CACCA_TGGTG	42	60	55	5	51	1.08	98.33%	0.00%	1.66%
Kocuria_rhizophila_DC2201_uid59099	CTCGG_CAGCA	82	56	56	0	54	1.04	98.21%	1.78%	0.00%
Kocuria_rhizophila_DC2201_uid59099	TGCTG_CCGAG	82	61	61	0	55	1.11	100.00%	0.00%	0.00%
Kocuria_rhizophila_DC2201_uid59099	CCTGG_CCAGG	70	61	61	0	54	1.13	91.80%	3.27%	4.91%
Kocuria_rhizophila_DC2201_uid59099	GCCGT_CCTGC	36	68	63	5	60	1.05	97.05%	1.47%	1.47%
Kocuria_rhizophila_DC2201_uid59099	GCAGG_ACGGC	36	71	63	8	63	1	95.77%	4.22%	0.00%
Kocuria_rhizophila_DC2201_uid59099	GAGCA_GCAGC	78	66	66	0	62	1.06	95.45%	0.00%	4.54%
Kocuria_rhizophila_DC2201_uid59099	GCTGC_TGCTC	78	80	79	1	64	1.23	96.25%	2.50%	1.25%
Kocuria_rhizophila_DC2201_uid59099	CAGCA_GCACG	69	74	74	0	65	1.14	90.54%	1.35%	8.10%
Kocuria_rhizophila_DC2201_uid59099	CGTGC_TGCTG	69	80	78	2	66	1.18	92.50%	1.25%	6.25%
Kocuria_rhizophila_DC2201_uid59099	TGGAC_CCGTG	58	82	81	1	74	1.09	97.56%	0.00%	2.43%
Kocuria_rhizophila_DC2201_uid59099	CACGG_GTCCA	58	83	79	4	75	1.05	98.80%	0.00%	1.19%
Kocuria_rhizophila_DC2201_uid59099	CGAGG_CCTCG	43	89	85	4	76	1.12	96.62%	1.12%	2.24%
Kocuria_rhizophila_DC2201_uid59099	CCGTG_TGGTG	76	96	95	1	80	1.19	92.70%	1.04%	6.25%
Kocuria_rhizophila_DC2201_uid59099	CACCA_CACGG	76	95	94	1	82	1.15	95.78%	1.05%	3.15%
Kocuria_rhizophila_DC2201_uid59099	GCTCG_CGAGC	79	97	97	0	85	1.14	96.90%	1.03%	2.06%
Kocuria_rhizophila_DC2201_uid59099	TGGAC_CGTGG	59	104	104	0	87	1.2	98.09%	0.95%	0.95%
Kocuria_rhizophila_DC2201_uid59099	CCACG_GTCCA	59	111	107	4	89	1.2	99.10%	0.00%	0.89%
Kocuria_rhizophila_DC2201_uid59099	CCTGG_CGCCG	64	104	100	4	100	1	96.15%	0.96%	2.88%
Kocuria_rhizophila_DC2201_uid59099	CGGCG_CCAGG	64	122	118	4	110	1.07	88.52%	4.91%	6.55%
Yersinia_pseudotuberculosis_IP_31758_uid58487	CTTAG_CACAG	46	20	17	3	14	1.21	0.00%	95.00%	5.00%
Yersinia_pseudotuberculosis_IP_31758_uid58487	CTGTG_CTAAG	46	26	19	7	14	1.36	0.00%	100.00%	0.00%
Yersinia_pseudotuberculosis_IP_31758_uid58487	GGCAG_CTGCC	45	57	39	18	33	1.18	21.05%	78.94%	0.00%
Thermoplasma_volcanium_GSS1_uid57751	CTAGT_ACTAG	64	11	10	1	10	1	9.09%	90.90%	0.00%
Anabaena_variabilis_ATCC_29413_uid58043	AGGGA_TCCCT	58	54	31	23	29	1.07	5.26%	92.98%	1.75%
Anabaena_variabilis_ATCC_29413_uid58043	GGGAT_ATCCC	56	58	39	19	33	1.18	9.83%	90.16%	0.00%
Lactobacillus_fermentum_IFO_3956_uid58865	TGGGG_CCCCA	45	45	29	16	21	1.38	6.66%	91.11%	2.22%
Sulfolobus_islandicus_L_S_2_15_uid58871	GAAAG_TCTAC	45	30	30	0	25	1.2	6.66%	93.33%	0.00%
Sulfolobus_islandicus_L_S_2_15_uid58871	GTAGA_CTTTC	45	50	50	0	26	1.92	2.00%	90.00%	8.00%
Sulfolobus_islandicus_L_S_2_15_uid58871	ATTGA_TCTAC	48	31	29	2	25	1.16	12.90%	87.09%	0.00%
Sulfolobus_islandicus_L_S_2_15_uid58871	GTAGA_TCAAT	48	46	46	0	27	1.7	4.34%	95.65%	0.00%
Sulfolobus_islandicus_L_S_2_15_uid58871	ATAGA_TCTAC	53	32	29	3	27	1.07	12.50%	84.37%	3.12%
Sulfolobus_islandicus_L_S_2_15_uid58871	GTAGA_TCTAT	53	46	40	6	27	1.48	4.34%	95.65%	0.00%
Sulfolobus_islandicus_L_S_2_15_uid58871	AGAAT_TCTAC	51	31	28	3	28	1	12.90%	87.09%	0.00%
Sulfolobus_islandicus_L_S_2_15_uid58871	GTAGA_ATTCT	51	52	46	6	28	1.64	13.46%	84.61%	1.92%
Sulfolobus_islandicus_L_S_2_15_uid58871	TTGAA_TCTAC	47	32	30	2	28	1.07	12.50%	84.37%	3.12%
Sulfolobus_islandicus_L_S_2_15_uid58871	GTAGA_TTCAA	47	50	50	0	29	1.72	12.00%	88.00%	0.00%
Sulfolobus_islandicus_L_S_2_15_uid58871	GAATT_TCTAC	50	33	30	3	29	1.03	18.18%	81.81%	0.00%
Sulfolobus_islandicus_L_S_2_15_uid58871	GTAGA_AATTC	50	54	48	6	29	1.66	16.66%	83.33%	0.00%
Sulfolobus_islandicus_L_S_2_15_uid58871	ATTGA_TAATC	45	34	34	0	30	1.13	14.70%	82.35%	2.94%
Sulfolobus_islandicus_L_S_2_15_uid58871	GATTA_TCAAT	45	51	51	0	32	1.59	11.76%	88.23%	0.00%
Sulfolobus_islandicus_L_S_2_15_uid58871	TGAAA_CTACT	47	36	35	1	31	1.13	16.66%	80.55%	2.77%
Sulfolobus_islandicus_L_S_2_15_uid58871	AGTAG_TTTCA	47	53	53	0	33	1.61	15.09%	83.01%	1.88%
Sulfolobus_islandicus_L_S_2_15_uid58871	AGAAT_CTACT	52	39	36	3	32	1.13	25.64%	69.23%	5.12%
Sulfolobus_islandicus_L_S_2_15_uid58871	AGTAG_ATTCT	52	53	47	6	32	1.47	13.20%	86.79%	0.00%
Sulfolobus_islandicus_L_S_2_15_uid58871	CTACT_GTTAA	53	39	36	3	32	1.13	30.76%	66.66%	2.56%
Sulfolobus_islandicus_L_S_2_15_uid58871	TTAAC_AGTAG	53	46	38	8	32	1.19	4.34%	95.65%	0.00%
Sulfolobus_islandicus_L_S_2_15_uid58871	ATTGA_AATCT	46	37	37	0	33	1.12	18.91%	75.67%	5.40%
Sulfolobus_islandicus_L_S_2_15_uid58871	AGATT_TCAAT	46	53	53	0	36	1.47	7.54%	88.67%	3.77%
Sulfolobus_islandicus_L_S_2_15_uid58871	AGAAT_AATCT	49	43	41	2	38	1.08	30.23%	67.44%	2.32%
Sulfolobus_islandicus_L_S_2_15_uid58871	AGATT_ATTCT	49	55	55	0	39	1.41	14.54%	85.45%	0.00%
Sulfolobus_islandicus_L_S_2_15_uid58871	ATTGA_GTTAA	43	45	45	0	39	1.15	31.11%	66.66%	2.22%
Sulfolobus_islandicus_L_S_2_15_uid58871	TTAAC_TCAAT	43	51	51	0	39	1.31	9.80%	90.19%	0.00%
Sulfolobus_islandicus_L_S_2_15_uid58871	AATTG_GTTAA	44	46	46	0	41	1.12	26.08%	69.56%	4.34%
Sulfolobus_islandicus_L_S_2_15_uid58871	TTAAC_CAATT	44	62	62	0	42	1.48	20.96%	75.80%	3.22%
Desulfococcus_oleovorans_Hxd3_uid58777	CGTAC_GTACG	5	25	12	13	11	1.09	1.78%	96.42%	1.78%
Desulfococcus_oleovorans_Hxd3_uid58777	CGTAC_TACGC	6	28	15	13	12	1.25	1.88%	96.22%	1.88%
Desulfococcus_oleovorans_Hxd3_uid58777	GCGTA_GTACG	6	28	14	14	13	1.08	1.92%	96.15%	1.92%
Desulfococcus_oleovorans_Hxd3_uid58777	CGTGT_CACAC	52	40	17	23	14	1.21	2.43%	95.12%	2.43%
Desulfococcus_oleovorans_Hxd3_uid58777	GTGTG_ACACG	52	40	17	23	16	1.06	4.87%	95.12%	0.00%
Desulfococcus_oleovorans_Hxd3_uid58777	GTGTG_CACGT	53	36	15	21	15	1	0.00%	100.00%	0.00%
Desulfococcus_oleovorans_Hxd3_uid58777	ACGTG_CACAC	53	39	16	23	15	1.07	2.50%	97.50%	0.00%
Desulfococcus_oleovorans_Hxd3_uid58777	GTGTG_CACAC	51	40	17	23	15	1.13	2.43%	97.56%	0.00%
Desulfococcus_oleovorans_Hxd3_uid58777	GGGGA_CACGT	49	41	23	18	17	1.35	9.52%	90.47%	0.00%
Desulfococcus_oleovorans_Hxd3_uid58777	ACGTG_TCCCC	49	38	20	18	18	1.11	0.00%	100.00%	0.00%
Desulfococcus_oleovorans_Hxd3_uid58777	CGTGT_ACACG	53	40	17	23	17	1	2.43%	95.12%	2.43%
Desulfococcus_oleovorans_Hxd3_uid58777	GTGGG_CACAC	49	48	29	19	17	1.71	18.36%	81.63%	0.00%
Desulfococcus_oleovorans_Hxd3_uid58777	GTGTG_CCCAC	49	43	25	18	19	1.32	9.09%	90.90%	0.00%
Desulfococcus_oleovorans_Hxd3_uid58777	CGTGT_TCCCC	48	40	22	18	18	1.22	2.43%	95.12%	2.43%
Desulfococcus_oleovorans_Hxd3_uid58777	GGGGA_ACACG	48	42	23	19	18	1.28	6.97%	93.02%	0.00%
Desulfococcus_oleovorans_Hxd3_uid58777	TGGGG_CACAC	48	41	22	19	18	1.22	4.76%	95.23%	0.00%
Desulfococcus_oleovorans_Hxd3_uid58777	GTGTG_CCCCA	48	44	26	18	19	1.37	11.11%	88.88%	0.00%
Desulfococcus_oleovorans_Hxd3_uid58777	GGGGA_CACAC	47	42	23	19	18	1.28	4.65%	93.02%	2.32%
Desulfococcus_oleovorans_Hxd3_uid58777	GTGTG_TCCCC	47	39	21	18	18	1.17	2.50%	97.50%	0.00%
Desulfococcus_oleovorans_Hxd3_uid58777	TGGGG_ACACG	49	41	22	19	19	1.16	4.76%	95.23%	0.00%
Desulfococcus_oleovorans_Hxd3_uid58777	CGTGT_CCCCA	49	42	24	18	19	1.26	9.30%	90.69%	0.00%
Desulfococcus_oleovorans_Hxd3_uid58777	TGTGG_CCACA	49	44	26	18	22	1.18	13.33%	86.66%	0.00%
Desulfococcus_oleovorans_Hxd3_uid58777	TGTGG_CCCCA	47	42	24	18	22	1.09	9.30%	90.69%	0.00%
Desulfococcus_oleovorans_Hxd3_uid58777	TGGGG_CCACA	47	45	26	19	23	1.13	13.04%	86.95%	0.00%
Desulfococcus_oleovorans_Hxd3_uid58777	GGGGA_TCCCC	43	44	35	9	23	1.52	8.88%	91.11%	0.00%
Desulfococcus_oleovorans_Hxd3_uid58777	GGGGA_CCCCA	44	42	28	14	23	1.22	6.97%	93.02%	0.00%
Desulfococcus_oleovorans_Hxd3_uid58777	TGGGG_TCCCC	44	42	28	14	23	1.22	6.97%	93.02%	0.00%
Desulfococcus_oleovorans_Hxd3_uid58777	TGGGG_CCCCA	45	42	28	14	23	1.22	6.97%	93.02%	0.00%
Desulfococcus_oleovorans_Hxd3_uid58777	GTGGG_CCACA	48	49	30	19	24	1.25	20.00%	80.00%	0.00%
Desulfococcus_oleovorans_Hxd3_uid58777	TGTGG_CCCAC	48	44	26	18	24	1.08	13.33%	86.66%	0.00%
Desulfococcus_oleovorans_Hxd3_uid58777	GTGGG_CCCAC	47	57	38	19	28	1.36	31.03%	68.96%	0.00%
Enterobacter_638_uid58727	TGTGA_TCACA	6	19	17	2	16	1.06	4.76%	95.23%	0.00%
Arthrobacter_aurescens_TC1_uid58109	CGATG_TGAGG	64	45	43	2	39	1.1	89.36%	4.25%	6.38%
Arthrobacter_aurescens_TC1_uid58109	CCTCA_CATCG	64	45	45	0	40	1.13	86.95%	10.86%	2.17%
Arthrobacter_aurescens_TC1_uid58109	CGCCG_CGGCG	73	175	175	0	167	1.05	89.77%	4.54%	5.68%
Aeromonas_salmonicida_A449_uid58631	CAGCT_CCTTG	75	73	73	0	65	1.12	90.41%	5.47%	4.10%
Aeromonas_salmonicida_A449_uid58631	CAAGG_AGCTG	75	75	74	1	66	1.12	96.00%	2.66%	1.33%
Aeromonas_salmonicida_A449_uid58631	TTGGC_CAGCA	57	78	77	1	73	1.05	91.13%	6.32%	2.53%
Aeromonas_salmonicida_A449_uid58631	TGCTG_GCCAA	57	78	78	0	74	1.05	93.58%	5.12%	1.28%
Aeromonas_salmonicida_A449_uid58631	AGCAG_GCAGC	80	115	115	0	104	1.11	89.74%	5.12%	5.12%
Aeromonas_salmonicida_A449_uid58631	GCTGC_CTGCT	80	126	125	1	107	1.17	92.30%	5.38%	2.30%
Aeromonas_salmonicida_A449_uid58631	GGCCA_CAGCA	76	126	126	0	114	1.11	90.69%	3.87%	5.42%
Aeromonas_salmonicida_A449_uid58631	TGCTG_TGGCC	76	132	130	2	121	1.07	96.32%	3.67%	0.00%
Sulfurihydrogenibium_azorense_Az_Fu1_uid58121	GAGCA_GGTTC	25	7	7	0	7	1	100.00%	0.00%	0.00%
Sulfurihydrogenibium_azorense_Az_Fu1_uid58121	GAACC_TGCTC	25	11	9	2	9	1	100.00%	0.00%	0.00%
Sulfurihydrogenibium_azorense_Az_Fu1_uid58121	GAACC_GCTCT	26	14	11	3	10	1.1	100.00%	0.00%	0.00%
Sulfurihydrogenibium_azorense_Az_Fu1_uid58121	AGAGC_GGTTC	26	11	11	0	10	1.1	100.00%	0.00%	0.00%
Persephonella_marina_EX_H1_uid58119	TCGAA_GCTCT	28	8	6	2	6	1	87.50%	12.50%	0.00%
Persephonella_marina_EX_H1_uid58119	AGAGC_TTCGA	28	11	8	3	7	1.14	100.00%	0.00%	0.00%
Persephonella_marina_EX_H1_uid58119	TATAA_TTATA	42	81	81	0	78	1.04	92.59%	2.46%	4.93%
Lactobacillus_helveticus_DPC_4571_uid58761	GAGTG_CGCAC	50	12	9	3	8	1.13	0.00%	100.00%	0.00%
Lactobacillus_helveticus_DPC_4571_uid58761	GTGCG_CACTC	50	12	9	3	8	1.13	0.00%	100.00%	0.00%
Lactobacillus_helveticus_DPC_4571_uid58761	GTGCG_GCACT	49	12	10	2	9	1.11	0.00%	100.00%	0.00%
Lactobacillus_helveticus_DPC_4571_uid58761	AGTGC_CGCAC	49	12	10	2	10	1	0.00%	100.00%	0.00%
Lactobacillus_helveticus_DPC_4571_uid58761	GTGCG_CGCAC	48	12	10	2	9	1.11	0.00%	100.00%	0.00%
Lactobacillus_helveticus_DPC_4571_uid58761	GAGTG_CACTC	52	12	9	3	9	1	0.00%	100.00%	0.00%
Rickettsia_peacockii_Rustic_uid59301	TTCCC_GCGGG	6	24	10	14	10	1	8.86%	91.13%	0.00%
Rickettsia_peacockii_Rustic_uid59301	CCCGC_GGGAA	6	25	10	15	10	1	12.50%	87.50%	0.00%
Anaeromyxobacter_dehalogenans_2CP_1_uid58989	ACTGC_TGCCA	6	32	18	14	13	1.38	97.05%	2.94%	0.00%
Anaeromyxobacter_dehalogenans_2CP_1_uid58989	TGGCA_GCAGT	6	48	24	24	16	1.5	100.00%	0.00%	0.00%
Anaeromyxobacter_dehalogenans_2CP_1_uid58989	GGGGA_TCCCC	43	109	37	72	29	1.28	25.22%	71.17%	3.60%
Pyrococcus_abyssi_GE5_uid62903	ATTGA_ACTAA	51	18	16	2	16	1	11.11%	77.77%	11.11%
Pyrococcus_abyssi_GE5_uid62903	TTAGT_TCAAT	51	19	18	1	17	1.06	10.52%	89.47%	0.00%
Pyrococcus_abyssi_GE5_uid62903	AGTCT_ATTCT	52	19	18	1	16	1.13	10.52%	89.47%	0.00%
Pyrococcus_abyssi_GE5_uid62903	AGAAT_AGACT	52	19	17	2	17	1	26.31%	73.68%	0.00%
Pyrococcus_abyssi_GE5_uid62903	ATTGG_CAATT	44	22	22	0	17	1.29	22.72%	77.27%	0.00%
Pyrococcus_abyssi_GE5_uid62903	AATTG_CCAAT	44	19	18	1	17	1.06	26.31%	73.68%	0.00%
Pyrococcus_abyssi_GE5_uid62903	TATTG_CAATT	45	18	18	0	17	1.06	5.55%	94.44%	0.00%
Pyrococcus_abyssi_GE5_uid62903	AATTG_CAATA	45	19	18	1	17	1.06	21.05%	78.94%	0.00%
Pyrococcus_abyssi_GE5_uid62903	TAGAA_CAATA	48	21	19	2	19	1	28.57%	66.66%	4.76%
Pyrococcus_abyssi_GE5_uid62903	TATTG_TTCTA	48	20	20	0	19	1.05	15.00%	85.00%	0.00%
Campylobacter_curvus_525_92_uid58669	TTCAT_TCCTT	6	57	28	29	23	1.22	6.34%	12.69%	80.95%
Campylobacter_curvus_525_92_uid58669	AAGGA_ATGAA	6	44	23	21	23	1	0.00%	11.53%	88.46%
Burkholderia_phymatum_STM815_uid58699	TGCTC_GCTCG	83	77	77	0	65	1.18	98.70%	0.00%	1.29%
Burkholderia_phymatum_STM815_uid58699	CGAGC_GAGCA	83	69	68	1	68	1	98.55%	0.00%	1.44%
Burkholderia_phymatum_STM815_uid58699	CGTGC_TGCTG	63	74	73	1	71	1.03	94.59%	0.00%	5.40%
Burkholderia_phymatum_STM815_uid58699	CAGCA_GCACG	63	77	77	0	75	1.03	90.90%	2.59%	6.49%
Burkholderia_phymatum_STM815_uid58699	GTCGA_TCGAC	50	97	91	6	91	1	96.90%	3.09%	0.00%
Burkholderia_phymatum_STM815_uid58699	GCTCG_CGAGC	46	114	107	7	107	1	96.49%	2.63%	0.87%
Burkholderia_phymatum_STM815_uid58699	CGACG_CGTCG	70	159	155	4	149	1.04	89.44%	5.59%	4.96%
Lactobacillus_plantarum_JDM1_uid59361	AGGAG_ATGAA	9	19	18	1	17	1.06	0.00%	15.78%	84.21%
Lactobacillus_plantarum_JDM1_uid59361	TTCAT_CTCCT	9	24	18	6	18	1	8.33%	0.00%	91.66%
Desulfitobacterium_hafniense_DCB_2_uid57749	GTTAG_CTAAC	6	20	11	9	11	1	0.00%	100.00%	0.00%
Desulfitobacterium_hafniense_DCB_2_uid57749	CTCGA_TCGAG	45	22	20	2	17	1.18	4.54%	95.45%	0.00%
Gloeobacter_violaceus_PCC_7421_uid58011	CAACG_CATCG	61	42	42	0	41	1.02	90.47%	4.76%	4.76%
Gloeobacter_violaceus_PCC_7421_uid58011	CGATG_CGTTG	61	50	50	0	43	1.16	94.00%	0.00%	6.00%
Gloeobacter_violaceus_PCC_7421_uid58011	GGCGA_CGTAG	72	43	42	1	42	1	95.34%	0.00%	4.65%
Gloeobacter_violaceus_PCC_7421_uid58011	CTACG_TCGCC	72	49	48	1	42	1.14	93.87%	0.00%	6.12%
Gloeobacter_violaceus_PCC_7421_uid58011	GGTGA_TCACC	45	51	50	1	49	1.02	100.00%	0.00%	0.00%
Gloeobacter_violaceus_PCC_7421_uid58011	CTTCG_CGAAG	52	55	55	0	53	1.04	96.42%	1.78%	1.78%
Gloeobacter_violaceus_PCC_7421_uid58011	CGTCG_CGACG	40	81	76	5	72	1.06	96.29%	2.46%	1.23%
Gloeobacter_violaceus_PCC_7421_uid58011	CCTGG_CCAGG	58	82	81	1	72	1.13	100.00%	0.00%	0.00%
Gloeobacter_violaceus_PCC_7421_uid58011	CGGCG_TCGAC	69	106	104	2	100	1.04	96.22%	0.94%	2.83%
Gloeobacter_violaceus_PCC_7421_uid58011	GTCGA_CGCCG	69	110	108	2	105	1.03	97.27%	0.00%	2.72%
Mycobacterium_marinum_M_uid59423	GCATA_TGATA	70	22	16	6	9	1.78	95.65%	4.34%	0.00%
Mycobacterium_marinum_M_uid59423	TATCA_TATGC	70	16	14	2	10	1.4	94.11%	0.00%	5.88%
Mycobacterium_marinum_M_uid59423	AACTC_AACTC	25	53	26	27	25	1.04	98.21%	1.78%	0.00%
Mycobacterium_marinum_M_uid59423	GAGTT_GAGTT	25	93	34	59	29	1.17	100.00%	0.00%	0.00%
Mycobacterium_marinum_M_uid59423	CGAAA_TTTCG	19	52	49	3	27	1.81	84.61%	15.38%	0.00%
Candidatus_Solibacter_usitatus_Ellin6076_uid58139	TCGTA_TCCTG	46	44	33	11	30	1.1	97.72%	0.00%	2.27%
Candidatus_Solibacter_usitatus_Ellin6076_uid58139	CAGGA_TACGA	46	39	33	6	31	1.06	97.43%	2.56%	0.00%
Candidatus_Solibacter_usitatus_Ellin6076_uid58139	GATCA_TGATC	42	77	76	1	63	1.21	96.10%	1.29%	2.59%
Candidatus_Solibacter_usitatus_Ellin6076_uid58139	GGTGG_CGGTG	36	143	136	7	118	1.15	96.50%	2.09%	1.39%
Candidatus_Solibacter_usitatus_Ellin6076_uid58139	CACCG_CCACC	36	149	145	4	121	1.2	97.98%	0.67%	1.34%
Candidatus_Solibacter_usitatus_Ellin6076_uid58139	TCGGC_GCCGA	33	186	168	18	157	1.07	97.84%	2.15%	0.00%
Candidatus_Solibacter_usitatus_Ellin6076_uid58139	GCCGA_TCGGC	68	190	187	3	159	1.18	94.76%	4.18%	1.04%
Candidatus_Solibacter_usitatus_Ellin6076_uid58139	CGGCG_CGCCG	52	643	615	28	519	1.18	95.50%	2.32%	2.17%
Candidatus_Solibacter_usitatus_Ellin6076_uid58139	CGCCG_CGGCG	85	644	633	11	521	1.21	94.88%	1.24%	3.87%
Haemophilus_influenzae_86_028NP_uid58093	CGGTC_TGTTT	11	29	16	13	14	1.14	48.27%	41.37%	10.34%
Haemophilus_influenzae_86_028NP_uid58093	AAACA_GACCG	11	30	21	9	15	1.4	76.66%	20.00%	3.33%
Haemophilus_influenzae_86_028NP_uid58093	CGGTC_GTTTT	12	46	30	16	16	1.88	60.86%	28.26%	10.86%
Haemophilus_influenzae_86_028NP_uid58093	AAAAC_GACCG	12	55	37	18	17	2.18	67.27%	27.27%	5.45%
Haemophilus_influenzae_86_028NP_uid58093	GTGCG_ATGTT	13	27	20	7	19	1.05	59.25%	40.74%	0.00%
Haemophilus_influenzae_86_028NP_uid58093	AACAT_CGCAC	13	31	20	11	20	1	71.87%	28.12%	0.00%
Haemophilus_influenzae_86_028NP_uid58093	GGTCA_GTTTT	11	37	19	18	19	1	59.45%	29.72%	10.81%
Haemophilus_influenzae_86_028NP_uid58093	AAAAC_TGACC	11	40	22	18	20	1.1	65.00%	27.50%	7.50%
Haemophilus_influenzae_86_028NP_uid58093	GCGGT_AGTTT	12	47	27	20	21	1.29	63.82%	34.04%	2.12%
Haemophilus_influenzae_86_028NP_uid58093	AAACT_ACCGC	12	52	31	21	23	1.35	61.53%	28.84%	9.61%
Haemophilus_influenzae_86_028NP_uid58093	CGGTA_GTTTT	12	38	28	10	22	1.27	63.15%	34.21%	2.63%
Haemophilus_influenzae_86_028NP_uid58093	AAAAC_TACCG	12	44	23	21	23	1	72.72%	25.00%	2.27%
Haemophilus_influenzae_86_028NP_uid58093	TGCGG_AGTTT	13	49	32	17	23	1.39	63.26%	34.69%	2.04%
Haemophilus_influenzae_86_028NP_uid58093	AAACT_CCGCA	13	55	37	18	23	1.61	67.27%	23.63%	9.09%
Haemophilus_influenzae_86_028NP_uid58093	CGGTC_TTTTT	13	49	37	12	23	1.61	41.17%	41.17%	17.64%
Haemophilus_influenzae_86_028NP_uid58093	AAAAA_GACCG	13	67	47	20	27	1.74	62.68%	22.38%	14.92%
Haemophilus_influenzae_86_028NP_uid58093	GTGCG_TGTTT	14	82	32	50	25	1.28	62.19%	34.14%	3.65%
Haemophilus_influenzae_86_028NP_uid58093	AAACA_CGCAC	14	105	26	79	25	1.04	70.75%	26.41%	2.83%
Haemophilus_influenzae_86_028NP_uid58093	GCGGT_TGTTT	12	77	44	33	25	1.76	57.14%	37.66%	5.19%
Haemophilus_influenzae_86_028NP_uid58093	AAACA_ACCGC	12	98	39	59	26	1.5	70.40%	26.53%	3.06%
Haemophilus_influenzae_86_028NP_uid58093	AGTGC_TGTTT	15	82	36	46	25	1.44	60.97%	35.36%	3.65%
Haemophilus_influenzae_86_028NP_uid58093	AAACA_GCACT	15	103	30	73	26	1.15	69.23%	27.88%	2.88%
Haemophilus_influenzae_86_028NP_uid58093	TGCGG_TGTTT	13	80	51	29	26	1.96	60.00%	36.25%	3.75%
Haemophilus_influenzae_86_028NP_uid58093	AAACA_CCGCA	13	102	49	53	27	1.81	70.87%	26.21%	2.91%
Haemophilus_influenzae_86_028NP_uid58093	GGTCA_TTTTT	12	46	31	15	27	1.15	39.58%	37.50%	22.91%
Haemophilus_influenzae_86_028NP_uid58093	AAAAA_TGACC	12	53	34	19	29	1.17	64.15%	20.75%	15.09%
Haemophilus_influenzae_86_028NP_uid58093	GTGCG_GTTTT	15	142	53	89	29	1.83	61.26%	31.69%	7.04%
Haemophilus_influenzae_86_028NP_uid58093	AAAAC_CGCAC	15	163	45	118	29	1.55	65.24%	30.48%	4.26%
Haemophilus_influenzae_86_028NP_uid58093	AGTGC_GTTTT	16	141	54	87	29	1.86	60.28%	32.62%	7.09%
Haemophilus_influenzae_86_028NP_uid58093	AAAAC_GCACT	16	164	47	117	30	1.57	64.84%	30.90%	4.24%
Haemophilus_influenzae_86_028NP_uid58093	GCGGT_GTTTT	13	137	75	62	29	2.59	60.58%	32.11%	7.29%
Haemophilus_influenzae_86_028NP_uid58093	AAAAC_ACCGC	13	158	84	74	30	2.8	63.29%	31.64%	5.06%
Haemophilus_influenzae_86_028NP_uid58093	TGCGG_GTTTT	14	139	48	91	30	1.6	60.43%	33.09%	6.47%
Haemophilus_influenzae_86_028NP_uid58093	AAAAC_CCGCA	14	165	44	121	31	1.42	66.26%	29.51%	4.21%
Haemophilus_influenzae_86_028NP_uid58093	GCGGT_TTTTG	15	53	36	17	31	1.16	60.37%	30.18%	9.43%
Haemophilus_influenzae_86_028NP_uid58093	CAAAA_ACCGC	15	57	40	17	33	1.21	57.89%	36.84%	5.26%
Haemophilus_influenzae_86_028NP_uid58093	TGCGG_TTTTG	16	53	38	15	32	1.19	67.92%	26.41%	5.66%
Haemophilus_influenzae_86_028NP_uid58093	CAAAA_CCGCA	16	66	47	19	34	1.38	69.69%	25.75%	4.54%
Haemophilus_influenzae_86_028NP_uid58093	CGGTA_TTTTT	13	46	33	13	32	1.03	50.00%	47.82%	2.17%
Haemophilus_influenzae_86_028NP_uid58093	AAAAA_TACCG	13	60	42	18	33	1.27	58.33%	31.66%	10.00%
Haemophilus_influenzae_86_028NP_uid58093	GCGGT_ATTTT	13	109	73	36	42	1.74	38.39%	50.00%	11.60%
Haemophilus_influenzae_86_028NP_uid58093	AAAAT_ACCGC	13	125	75	50	44	1.7	52.38%	38.09%	9.52%
Haemophilus_influenzae_86_028NP_uid58093	GTGCG_ATTTT	15	109	48	61	43	1.12	39.28%	49.10%	11.60%
Haemophilus_influenzae_86_028NP_uid58093	AAAAT_CGCAC	15	125	46	79	44	1.05	53.17%	35.71%	11.11%
Haemophilus_influenzae_86_028NP_uid58093	AGTGC_ATTTT	16	109	49	60	43	1.14	39.28%	49.10%	11.60%
Haemophilus_influenzae_86_028NP_uid58093	AAAAT_GCACT	16	127	47	80	45	1.04	53.90%	35.15%	10.93%
Haemophilus_influenzae_86_028NP_uid58093	GCGGT_TTTTT	14	154	50	104	47	1.06	48.07%	39.10%	12.82%
Haemophilus_influenzae_86_028NP_uid58093	AAAAA_ACCGC	14	214	59	155	52	1.13	56.07%	31.30%	12.61%
Haemophilus_influenzae_86_028NP_uid58093	GTGCG_TTTTT	16	165	76	89	49	1.55	50.29%	37.12%	12.57%
Haemophilus_influenzae_86_028NP_uid58093	AAAAA_CGCAC	16	217	77	140	53	1.45	58.25%	29.35%	12.38%
Haemophilus_influenzae_86_028NP_uid58093	TGCGG_TTTTT	15	166	69	97	50	1.38	51.19%	36.90%	11.90%
Haemophilus_influenzae_86_028NP_uid58093	AAAAA_CCGCA	15	217	67	150	53	1.26	60.09%	29.35%	10.55%
Dickeya_zeae_Ech1591_uid59297	CTTAG_TAGGC	48	41	21	20	11	1.91	0.00%	100.00%	0.00%
Dickeya_zeae_Ech1591_uid59297	GCCTA_CTAAG	48	33	16	17	11	1.45	0.00%	100.00%	0.00%
Dickeya_zeae_Ech1591_uid59297	GCCTA_TCTAA	47	33	16	17	11	1.45	0.00%	100.00%	0.00%
Dickeya_zeae_Ech1591_uid59297	TTAGA_TAGGC	47	43	23	20	12	1.92	0.00%	95.34%	4.65%
Dickeya_zeae_Ech1591_uid59297	TAAGC_TCTAA	53	35	12	23	12	1	2.85%	94.28%	2.85%
Dickeya_zeae_Ech1591_uid59297	TTAGA_GCTTA	53	41	16	25	13	1.23	0.00%	100.00%	0.00%
Dickeya_zeae_Ech1591_uid59297	CTTAG_AGGCA	49	44	24	20	12	2	2.27%	97.72%	0.00%
Dickeya_zeae_Ech1591_uid59297	TGCCT_CTAAG	49	36	18	18	13	1.38	2.77%	97.22%	0.00%
Dickeya_zeae_Ech1591_uid59297	GCCTA_TTCTA	46	33	22	11	12	1.83	0.00%	100.00%	0.00%
Dickeya_zeae_Ech1591_uid59297	TAGAA_TAGGC	46	43	28	15	12	2.33	2.32%	95.34%	2.32%
Dickeya_zeae_Ech1591_uid59297	TGCCT_TCTAA	48	35	17	18	12	1.42	0.00%	100.00%	0.00%
Dickeya_zeae_Ech1591_uid59297	TTAGA_AGGCA	48	43	23	20	13	1.77	0.00%	100.00%	0.00%
Dickeya_zeae_Ech1591_uid59297	CTTAG_ACTGC	39	41	37	4	12	3.08	0.00%	100.00%	0.00%
Dickeya_zeae_Ech1591_uid59297	GCAGT_CTAAG	39	35	33	2	13	2.54	0.00%	100.00%	0.00%
Dickeya_zeae_Ech1591_uid59297	CTTAG_CACTG	38	43	39	4	12	3.25	4.65%	95.34%	0.00%
Dickeya_zeae_Ech1591_uid59297	CAGTG_CTAAG	38	35	32	3	12	2.67	0.00%	100.00%	0.00%
Dickeya_zeae_Ech1591_uid59297	CAGTG_TCTAA	37	36	33	3	12	2.75	2.77%	97.22%	0.00%
Dickeya_zeae_Ech1591_uid59297	TTAGA_CACTG	37	42	36	6	12	3	0.00%	100.00%	0.00%
Dickeya_zeae_Ech1591_uid59297	TTAGA_ACTGC	38	42	37	5	13	2.85	2.38%	97.61%	0.00%
Dickeya_zeae_Ech1591_uid59297	GCAGT_TCTAA	38	35	33	2	13	2.54	0.00%	100.00%	0.00%
Dickeya_zeae_Ech1591_uid59297	GCCTA_TAAGC	49	34	17	17	13	1.31	2.94%	97.05%	0.00%
Dickeya_zeae_Ech1591_uid59297	GCTTA_TAGGC	49	43	22	21	14	1.57	2.32%	97.67%	0.00%
Dickeya_zeae_Ech1591_uid59297	GGCAG_TCTAA	39	36	34	2	14	2.43	0.00%	97.22%	2.77%
Dickeya_zeae_Ech1591_uid59297	TTAGA_CTGCC	39	41	36	5	14	2.57	0.00%	100.00%	0.00%
Dickeya_zeae_Ech1591_uid59297	CTTAG_GCAGC	51	43	16	27	15	1.07	4.65%	95.34%	0.00%
Dickeya_zeae_Ech1591_uid59297	GCTGC_CTAAG	51	40	17	23	15	1.13	10.00%	87.50%	2.50%
Dickeya_zeae_Ech1591_uid59297	GTGGG_CCCCA	46	109	47	62	19	2.47	0.83%	99.16%	0.00%
Dickeya_zeae_Ech1591_uid59297	TGGGG_CCCAC	46	110	48	62	20	2.4	1.65%	98.34%	0.00%
Dickeya_zeae_Ech1591_uid59297	TGGGG_CCCCA	45	111	49	62	20	2.45	2.45%	97.54%	0.00%
Dickeya_zeae_Ech1591_uid59297	GTGGG_CCCAC	47	110	29	81	21	1.38	1.65%	98.34%	0.00%
Dickeya_zeae_Ech1591_uid59297	CGTGG_CCCAC	48	110	28	82	22	1.27	0.00%	100.00%	0.00%
Dickeya_zeae_Ech1591_uid59297	GTGGG_CCACG	48	109	28	81	23	1.22	0.83%	99.16%	0.00%
Dickeya_zeae_Ech1591_uid59297	CGTGG_CCCCA	47	110	28	82	23	1.22	1.65%	98.34%	0.00%
Dickeya_zeae_Ech1591_uid59297	TGGGG_CCACG	47	111	30	81	24	1.25	1.63%	98.36%	0.00%
Dickeya_zeae_Ech1591_uid59297	CGTGG_CCACG	49	111	29	82	28	1.04	2.45%	97.54%	0.00%
Mycobacterium_vanbaalenii_PYR_1_uid58463	CGAAA_AATTC	18	34	28	6	14	2	82.35%	17.64%	0.00%
Mycobacterium_vanbaalenii_PYR_1_uid58463	GAATT_TTTCG	18	28	21	7	14	1.5	89.28%	10.71%	0.00%
Mycobacterium_vanbaalenii_PYR_1_uid58463	CGAAA_ATTCG	19	53	46	7	20	2.3	83.05%	11.86%	5.08%
Mycobacterium_vanbaalenii_PYR_1_uid58463	CGAAT_TTTCG	19	41	36	5	20	1.8	80.48%	14.63%	4.87%
Mycobacterium_vanbaalenii_PYR_1_uid58463	CGAAA_TTTCG	19	60	48	12	23	2.09	81.66%	18.33%	0.00%
Streptomyces_coelicolor_A3_2__uid57801	AACTC_AGTTC	16	45	34	11	23	1.48	93.33%	6.66%	0.00%
Streptomyces_coelicolor_A3_2__uid57801	GAACT_GAGTT	16	37	28	9	23	1.22	91.89%	8.10%	0.00%
Streptomyces_coelicolor_A3_2__uid57801	CGAAC_AGTTG	18	39	29	10	25	1.16	82.05%	10.25%	7.69%
Streptomyces_coelicolor_A3_2__uid57801	CAACT_GTTCG	18	41	30	11	26	1.15	74.41%	16.27%	9.30%
Streptomyces_coelicolor_A3_2__uid57801	CGAAC_GTTCG	19	102	60	42	55	1.09	95.14%	4.85%	0.00%
Streptomyces_coelicolor_A3_2__uid57801	TCGTC_GGCGA	36	280	190	90	184	1.03	97.50%	0.71%	1.78%
Streptomyces_coelicolor_A3_2__uid57801	TCGCC_GACGA	36	287	205	82	184	1.11	97.90%	2.09%	0.00%
Streptomyces_coelicolor_A3_2__uid57801	TCGGC_GCCGA	72	406	370	36	273	1.36	94.60%	1.47%	3.92%
Prosthecochloris_aestuarii_DSM_271_uid58151	GTGGG_CCCCA	46	37	24	13	11	2.18	0.00%	100.00%	0.00%
Prosthecochloris_aestuarii_DSM_271_uid58151	TGGGG_CCCAC	46	38	25	13	11	2.27	0.00%	100.00%	0.00%
Prosthecochloris_aestuarii_DSM_271_uid58151	GTGGG_CCCAC	47	38	19	19	11	1.73	0.00%	100.00%	0.00%
Prosthecochloris_aestuarii_DSM_271_uid58151	TGGGG_CCCCA	45	37	24	13	12	2	0.00%	100.00%	0.00%
Lactobacillus_acidophilus_NCFM_uid57685	TGGAG_TCCAC	46	27	22	5	11	2	0.00%	100.00%	0.00%
Lactobacillus_acidophilus_NCFM_uid57685	GTGGA_CTCCA	46	27	21	6	12	1.75	0.00%	100.00%	0.00%
Lactobacillus_acidophilus_NCFM_uid57685	GTGGA_TCCAC	47	30	23	7	12	1.92	9.09%	87.87%	3.03%
Lactobacillus_acidophilus_NCFM_uid57685	TGGAG_CTCCA	45	31	26	5	12	2.17	2.94%	94.11%	2.94%
Lactobacillus_acidophilus_NCFM_uid57685	TCATC_CCACC	61	21	19	2	17	1.12	100.00%	0.00%	0.00%
Lactobacillus_acidophilus_NCFM_uid57685	GGTGG_GATGA	61	25	24	1	19	1.26	92.00%	4.00%	4.00%
Methanothermobacter_thermautotrophicus_Delta_H_uid57877	GATTG_CCAAA	53	13	12	1	12	1	6.66%	93.33%	0.00%
Methanothermobacter_thermautotrophicus_Delta_H_uid57877	TTTGG_CAATC	53	46	31	15	15	2.07	1.92%	98.07%	0.00%
Methanothermobacter_thermautotrophicus_Delta_H_uid57877	GGGCA_CCGCA	16	16	16	0	13	1.23	100.00%	0.00%	0.00%
[truncated: 1,339 more rows]
