# Supplementary material for: Unsupervised statistical discovery of spaced motifs in prokaryotic genomes
Source: BMC Genomics. 2017 Jan 5;18:27. doi: 10.1186/s12864-016-3400-0 (PMC5217627; doi:10.1186/s12864-016-3400-0)
Supplement: Additional file 3: — Table S3. Summary statistics for each analyzed genome. Description of data: The table contains mean statistics for variable of interests and distribution of spacer length at the genome level in which at least one significant motif pair is detected. (CSV 31 kb) [file 12864_2016_3400_MOESM3_ESM.csv]

Supplementary Table S3. Summary statistics for each analyzed genome
Genome	N	d1	d2	d3	d4	d5	d.m	Initial_n.m	Reduced_n.m	Difference.m	Cutoff.m	Reduced_n.m/Cutoff.m	Gene.m	Intergenic.m	Overlap.m
Acholeplasma_laidlawii_PG_8A_uid58901	1	0	0	0	0	1	63	13	13	0	13	1	92.30%	7.69%	0.00%
Acidimicrobium_ferrooxidans_DSM_10331_uid59215	2	0	0	0	0	2	69	84	83	1	78.5	1.06	91.72%	1.16%	7.11%
Acidiphilium_cryptum_JF_5_uid58447	23	0	0	0	11	12	61	93.4	86.9	6.5	80.8	1.08	96.50%	1.83%	1.66%
Acidobacterium_capsulatum_ATCC_51196_uid59127	4	3	0	0	0	1	22	40.3	27	13.3	26.3	1.03	44.07%	50.46%	5.45%
Acidothermus_cellulolyticus_11B_uid58501	3	0	0	0	0	3	74	108.7	107.7	1	100.7	1.06	92.10%	2.38%	5.50%
Acidovorax_citrulli_AAC00_1_uid58429	9	0	0	0	5	4	57	111	103.8	7.2	86.8	1.16	95.45%	1.84%	2.70%
Acidovorax_ebreus_TPSY_uid59233	53	19	24	10	0	0	14	56.4	19.5	37	14.5	1.35	14.33%	78.63%	7.03%
Acinetobacter_baumannii_AB0057_uid59083	4	0	0	0	4	0	44	50.3	33.3	17	24	1.39	35.18%	48.38%	16.44%
Actinobacillus_pleuropneumoniae_serovar_5b_L20_uid58789	85	0	74	4	7	0	18	188.3	46.2	142.1	32.7	1.37	40.03%	57.33%	2.62%
Actinobacillus_succinogenes_130Z_uid58247	47	1	46	0	0	0	14	140.7	49.6	91.1	36.8	1.33	39.51%	55.31%	5.17%
Aeromonas_hydrophila_ATCC_7966_uid58617	20	0	2	5	3	10	51	98.8	91.3	7.5	78.2	1.15	97.60%	1.20%	1.19%
Aeromonas_salmonicida_A449_uid58631	8	0	0	0	2	6	72	100.4	99.8	0.6	90.5	1.1	92.52%	4.70%	2.76%
Aggregatibacter_aphrophilus_NJ8700_uid59407	50	0	50	0	0	0	13	162.6	44.3	118.3	32.9	1.34	47.32%	47.40%	5.27%
Agrobacterium_fabrum_C58_uid57865	3	0	0	0	1	2	62	47	46.7	0.3	44.7	1.04	93.77%	1.96%	4.26%
Agrobacterium_radiobacter_K84_uid58269	17	1	0	1	13	2	49	96.2	88.4	7.8	84.8	1.06	91.04%	7.83%	1.13%
Akkermansia_muciniphila_ATCC_BAA_835_uid58985	1	0	0	0	1	0	38	30	30	0	28	1.07	93.54%	6.45%	0.00%
Alkalilimnicola_ehrlichii_MLHE_1_uid58467	1	0	0	0	1	0	42	91	53	38	24	2.21	2.19%	97.80%	0.00%
Alteromonas_macleodii__Deep_ecotype__uid58251	16	0	0	0	16	0	46	55	26.2	28.8	14.9	1.8	1.78%	98.22%	0.00%
Anabaena_variabilis_ATCC_29413_uid58043	2	0	0	0	2	0	57	56	35	21	31	1.13	7.55%	91.57%	0.88%
Anaeromyxobacter_dehalogenans_2CP_1_uid58989	3	2	0	0	1	0	18	63	26.3	36.7	19.3	1.39	74.09%	24.70%	1.20%
Anoxybacillus_flavithermus_WK1_uid59135	2	0	2	0	0	0	13	44	40	4	38.5	1.04	97.74%	1.22%	1.04%
Archaeoglobus_fulgidus_DSM_4304_uid57717	4	0	2	0	2	0	34	40.5	35.5	5	34.3	1.04	67.25%	32.32%	0.43%
Arcobacter_butzleri_RM4018_uid58557	10	0	0	4	3	3	47	47.1	45.2	1.9	43.9	1.02	98.73%	0.00%	1.27%
Aromatoleum_aromaticum_EbN1_uid58231	24	0	0	0	13	11	63	109.1	104	5.1	93.7	1.1	96.03%	1.31%	2.65%
Arthrobacter_aurescens_TC1_uid58109	3	0	0	0	0	3	67	88.3	87.7	0.7	82	1.09	88.69%	6.55%	4.74%
Arthrobacter_chlorophenolicus_A6_uid58969	15	2	0	5	6	2	39	95.8	92	3.8	82.5	1.11	83.30%	15.18%	1.51%
Azorhizobium_caulinodans_ORS_571_uid58905	14	0	0	0	12	2	48	111.4	92.1	19.3	80.1	1.13	97.79%	0.62%	1.58%
Azotobacter_vinelandii_DJ_uid57597	17	0	0	0	9	8	58	150.9	135.2	15.8	120.8	1.13	96.30%	1.64%	2.05%
Bacillus_amyloliquefaciens_FZB42_uid58271	1	0	0	0	0	1	82	46	40	6	40	1	97.82%	2.17%	0.00%
Bacillus_anthracis_A0248_uid59385	2	0	2	0	0	0	16	74	67.5	6.5	64.5	1.05	84.52%	14.85%	0.63%
Bacillus_cereus_03BB102_uid59299	2	0	0	0	2	0	50	71.5	69	2.5	63	1.1	95.02%	2.16%	2.81%
Bacillus_clausii_KSM_K16_uid58237	7	0	0	0	7	0	49	27.1	19.6	7.6	16.3	1.21	6.66%	92.80%	0.53%
Bacillus_halodurans_C_125_uid57791	1	0	0	0	1	0	47	27	21	6	16	1.31	0.00%	100.00%	0.00%
Bacillus_thuringiensis_serovar_konkukian_97_27_uid58089	7	0	4	1	2	0	26	66.4	60.3	6.1	57.4	1.05	89.07%	8.87%	2.06%
Bdellovibrio_bacteriovorus_HD100_uid61595	1	1	0	0	0	0	5	23	12	11	12	1	23.52%	67.64%	8.82%
Beijerinckia_indica_ATCC_9039_uid59057	3	3	0	0	0	0	6	33.3	18.3	15	15.7	1.17	7.42%	92.57%	0.00%
Beutenbergia_cavernae_DSM_12333_uid59047	3	0	0	0	1	2	65	446.7	342.7	104	291.7	1.18	97.04%	0.79%	2.15%
Bifidobacterium_adolescentis_ATCC_15703_uid58559	20	0	0	1	17	2	51	51.3	35.9	15.4	32	1.21	30.05%	68.97%	0.98%
Bifidobacterium_animalis_lactis_AD011_uid58911	46	0	10	22	14	0	29	25.1	17.2	7.9	13.7	1.26	3.03%	92.70%	4.26%
Bifidobacterium_longum_DJO10A_uid58833	7	0	0	0	4	3	56	60.6	59.1	1.4	54.9	1.06	93.39%	3.85%	2.75%
Bordetella_avium_197N_uid61563	1	0	0	0	1	0	42	37	36	1	34	1.06	94.59%	0.00%	5.40%
Bordetella_bronchiseptica_RB50_uid57613	8	0	0	0	8	0	51	81.9	65.6	16.3	53	1.26	99.02%	0.21%	0.77%
Bordetella_parapertussis_12822_uid57615	8	0	0	0	2	6	68	107.6	99.4	8.3	80.1	1.22	95.70%	1.01%	3.28%
Bordetella_petrii_uid61631	7	2	0	2	3	0	31	99.7	74.4	25.3	67.7	1.1	51.22%	22.98%	25.79%
Brachyspira_hyodysenteriae_WA1_uid59291	10	0	0	0	0	10	67	27.7	14.3	13.4	11.7	1.21	0.53%	96.85%	2.62%
Bradyrhizobium_japonicum_USDA_110_uid57599	3	0	0	3	0	0	25	59.3	26.3	33	24.3	1.08	3.91%	87.65%	8.43%
Brucella_canis_ATCC_23365_uid59009	1	0	0	1	0	0	33	39	39	0	38	1.03	92.30%	7.69%	0.00%
Burkholderia_ambifaria_AMMD_uid58303	26	0	0	1	8	17	64	102.5	93.3	9.2	86.7	1.08	95.78%	1.62%	2.58%
Burkholderia_cenocepacia_AU_1054_uid58371	25	0	0	2	6	17	65	97.2	89.6	7.5	84.5	1.07	94.99%	2.01%	2.98%
Burkholderia_glumae_BGR1_uid59397	16	0	0	0	2	14	72	102.2	95	7.2	84.2	1.11	92.99%	4.92%	2.08%
Burkholderia_mallei_ATCC_23344_uid57725	6	0	0	0	1	5	68	104.3	96.7	7.7	83.8	1.14	86.54%	8.66%	4.78%
Burkholderia_multivorans_ATCC_17616_uid58697	28	0	0	0	6	22	71	113.9	100.9	13	93.8	1.08	96.91%	0.90%	2.19%
Burkholderia_phymatum_STM815_uid58699	7	0	0	0	2	5	65	95.3	92.6	2.7	89.4	1.04	95.08%	1.99%	2.92%
Burkholderia_phytofirmans_PsJN_uid58729	16	2	0	0	8	6	52	68.1	66.6	1.5	64.2	1.03	84.08%	3.16%	12.75%
Burkholderia_pseudomallei_1106a_uid58515	7	0	0	0	1	6	70	106.4	95.1	11.3	87.4	1.08	96.31%	1.09%	2.59%
Burkholderia_thailandensis_E264_uid58081	10	0	0	0	2	8	67	97.2	87.5	9.7	82	1.08	97.81%	1.06%	1.12%
Burkholderia_vietnamiensis_G4_uid58075	12	1	0	0	3	8	61	94.5	86	8.5	81.3	1.07	90.80%	7.66%	1.53%
Burkholderia_xenovorans_LB400_uid57823	21	0	0	0	6	15	67	100.6	98.1	2.5	92.2	1.06	95.06%	1.93%	3.00%
Caldicellulosiruptor_bescii_DSM_6725_uid59201	1	0	0	0	1	0	53	47	31	16	14	2.21	0.00%	96.29%	3.70%
Caldicellulosiruptor_saccharolyticus_DSM_8903_uid58289	24	0	0	0	24	0	45	44.1	39.3	4.8	23.6	1.57	11.39%	87.79%	0.82%
Campylobacter_concisus_13826_uid58667	2	2	0	0	0	0	6	47.5	27	20.5	22	1.23	4.29%	3.46%	92.24%
Campylobacter_curvus_525_92_uid58669	2	2	0	0	0	0	6	50.5	25.5	25	23	1.11	3.17%	12.11%	84.71%
Candidatus_Desulforudis_audaxviator_MP104C_uid59067	11	0	0	6	5	0	37	29	28.7	0.3	20	1.39	7.90%	89.50%	2.60%
Candidatus_Koribacter_versatilis_Ellin345_uid58479	2	2	0	0	0	0	6	22	17.5	4.5	15.5	1.13	9.70%	85.45%	4.85%
Candidatus_Solibacter_usitatus_Ellin6076_uid58139	9	0	0	1	6	2	49	235	225.1	9.9	191	1.15	96.52%	1.83%	1.63%
Candidatus_Sulcia_muelleri_GWSS_uid58943	2	0	0	2	0	0	27	6	6	0	6	1	100.00%	0.00%	0.00%
Cellvibrio_japonicus_Ueda107_uid59139	1	0	0	0	0	1	71	47	47	0	45	1.04	97.87%	0.00%	2.12%
Chlorobaculum_parvum_NCIB_8327_uid59185	1	0	0	0	1	0	49	53	53	0	50	1.06	100.00%	0.00%	0.00%
Chlorobium_chlorochromatii_CaD3_uid58375	1	0	0	0	1	0	46	19	17	2	16	1.06	26.31%	63.15%	10.52%
Chlorobium_luteolum_DSM_273_uid58175	1	0	0	0	1	0	46	21	19	2	18	1.06	57.14%	28.57%	14.28%
Chlorobium_phaeobacteroides_BS1_uid58131	4	0	0	0	4	0	46	43.8	25.8	18	11.5	2.24	0.57%	99.43%	0.00%
Chlorobium_tepidum_TLS_uid57897	2	0	0	0	2	0	46	9.5	9.5	0	9.5	1	5.00%	95.00%	0.00%
Chloroflexus_aggregans_DSM_9485_uid58621	2	0	0	0	1	1	62	43	43	0	31.5	1.47	48.58%	49.17%	2.24%
Chromobacterium_violaceum_ATCC_12472_uid58001	16	0	0	4	10	2	45	73	52.6	20.4	48.3	1.18	47.04%	51.98%	0.98%
Chromohalobacter_salexigens_DSM_3043_uid62921	26	0	0	0	15	11	55	76.9	74.5	2.4	67.3	1.13	92.89%	5.07%	2.02%
Citrobacter_koseri_ATCC_BAA_895_uid58143	8	1	7	0	0	0	15	41.8	32	9.8	30.8	1.05	50.39%	43.87%	5.73%
Clavibacter_michiganensis_NCPPB_382_uid61625	9	0	0	0	3	6	65	170	137.7	32.3	119.6	1.15	95.72%	1.40%	2.87%
Clostridium_beijerinckii_NCIMB_8052_uid58137	2	0	0	0	2	0	55	59	38	21	32.5	1.16	95.52%	3.29%	1.19%
Clostridium_difficile_630_uid57679	11	0	2	0	8	1	45	43.5	40.5	2.9	38.9	1.03	58.27%	40.21%	1.51%
Clostridium_kluyveri_DSM_555_uid58885	2	0	2	0	0	0	19	47	42.5	4.5	37.5	1.13	15.95%	82.98%	1.06%
Clostridium_perfringens_ATCC_13124_uid57901	2	0	1	1	0	0	27	41.5	37	4.5	36	1.03	95.61%	4.39%	0.00%
Clostridium_phytofermentans_ISDg_uid58519	9	0	4	0	1	4	42	36.9	31.9	5	28.7	1.13	60.14%	37.00%	2.85%
Clostridium_tetani_E88_uid57683	1	0	0	0	1	0	54	86	84	2	79	1.06	96.51%	0.00%	3.48%
Clostridium_thermocellum_ATCC_27405_uid57917	18	0	0	0	18	0	54	51	27.6	23.4	18.7	1.48	1.74%	98.05%	0.21%
Corynebacterium_aurimucosum_ATCC_700975_uid59409	12	0	3	0	9	0	37	83.8	47.7	36.2	31.8	1.6	35.00%	64.92%	0.08%
Corynebacterium_diphtheriae_NCTC_13129_uid57691	1	0	0	0	1	0	49	42	42	0	40	1.05	92.85%	2.38%	4.76%
Corynebacterium_efficiens_YS_314_uid62905	16	1	1	3	4	7	50	73.1	70.4	2.7	66.9	1.05	88.02%	8.96%	3.01%
Corynebacterium_glutamicum_ATCC_13032_uid57905	4	1	0	3	0	0	20	28	24.3	3.8	21.3	1.13	21.56%	74.42%	4.02%
Corynebacterium_jeikeium_K411_uid58399	8	0	0	0	8	0	45	63.3	41.6	21.6	26.4	1.64	5.71%	93.94%	0.35%
Corynebacterium_kroppenstedtii_DSM_44385_uid59411	1	0	0	0	0	1	64	121	121	0	113	1.07	93.38%	0.82%	5.78%
Corynebacterium_urealyticum_DSM_7109_uid61639	7	1	0	0	6	0	39	66.9	39.1	27.7	28.7	1.42	7.86%	88.48%	3.65%
Cronobacter_sakazakii_ATCC_BAA_894_uid58145	11	0	0	0	9	2	51	58.4	43.5	14.8	30.7	1.68	28.15%	70.92%	0.92%
Cupriavidus_metallidurans_CH34_uid57815	9	0	0	0	2	7	67	64.3	63.1	1.2	59.4	1.06	96.95%	0.39%	2.65%
Cupriavidus_taiwanensis_LMG_19424_uid61615	38	0	0	0	9	29	71	72.1	68.6	3.5	61.4	1.11	96.68%	0.67%	2.64%
Cyanothece_ATCC_51142_uid59013	13	0	10	3	0	0	19	100.5	86.9	13.5	78.1	1.12	93.76%	4.85%	1.38%
Dechloromonas_aromatica_RCB_uid58025	8	0	0	0	3	5	60	86.1	84.1	2	80.4	1.04	98.77%	0.30%	0.92%
Delftia_acidovorans_SPH_1_uid58703	18	0	0	0	18	0	47	87.4	71.3	16.2	58.1	1.27	98.24%	0.73%	1.02%
Desulfatibacillum_alkenivorans_AK_01_uid58913	26	0	15	2	8	1	29	93.3	76.4	16.9	67.2	1.15	74.48%	24.36%	1.16%
Desulfitobacterium_hafniense_DCB_2_uid57749	2	1	0	0	1	0	26	21	15.5	5.5	14	1.09	2.27%	97.73%	0.00%
Desulfococcus_oleovorans_Hxd3_uid58777	31	3	0	0	28	0	44	40.9	22.9	18	18.7	1.21	7.53%	91.97%	0.49%
Desulfotalea_psychrophila_LSv54_uid58153	1	0	0	1	0	0	24	37	35	2	34	1.03	56.75%	40.54%	2.70%
Desulfotomaculum_reducens_MI_1_uid58277	1	0	0	0	1	0	52	17	11	6	11	1	0.00%	100.00%	0.00%
Desulfovibrio_alaskensis_G20_uid57941	1	0	0	0	1	0	43	20	15	5	15	1	0.00%	95.00%	5.00%
Desulfovibrio_magneticus_RS_1_uid59309	3	0	0	0	2	1	48	150.7	138.3	12.3	116.3	1.18	97.92%	1.11%	0.95%
Desulfovibrio_vulgaris__Miyazaki_F__uid59089	9	0	2	0	3	4	47	113.2	97.7	15.6	83.7	1.13	95.08%	3.48%	1.43%
Dickeya_dadantii_Ech703_uid59363	26	0	0	0	26	0	43	49.8	32.9	16.9	12.4	2.61	9.56%	87.93%	2.50%
Dickeya_zeae_Ech1591_uid59297	35	0	0	0	35	0	45	57.1	27.8	29.2	15.1	1.92	1.52%	98.05%	0.43%
Dictyoglomus_thermophilum_H_6_12_uid59439	2	0	0	0	2	0	41	39.5	37	2.5	18.5	1.88	10.85%	88.42%	0.74%
Dinoroseobacter_shibae_DFL_12_uid58707	16	0	0	4	5	7	57	61.4	59.4	2	54.5	1.1	90.20%	7.26%	2.53%
Edwardsiella_ictaluri_93_146_uid59403	3	0	0	2	0	1	41	139.3	115.7	23.7	111.7	1.03	96.54%	1.66%	1.79%
Elusimicrobium_minutum_Pei191_uid58949	1	0	0	0	1	0	47	31	30	1	30	1	90.62%	3.12%	6.25%
Enterobacter_638_uid58727	1	1	0	0	0	0	6	19	17	2	16	1.06	4.76%	95.23%	0.00%
Enterococcus_faecalis_V583_uid57669	6	0	2	2	2	0	30	60.2	57.7	2.5	52.7	1.1	94.90%	1.35%	3.74%
Erwinia_tasmaniensis_Et1_99_uid59029	2	0	0	0	0	2	86	93	90.5	2.5	84	1.08	94.71%	1.04%	4.25%
Erythrobacter_litoralis_HTCC2594_uid58299	11	0	0	2	6	3	50	84.2	80	4.2	74.9	1.07	97.53%	1.03%	1.43%
Escherichia_fergusonii_ATCC_35469_uid59375	8	0	0	0	8	0	45	32.8	26.3	6.5	17.4	1.53	11.77%	72.33%	15.88%
Eubacterium_eligens_ATCC_27750_uid59171	1	0	0	1	0	0	25	61	15	46	15	1	43.66%	45.07%	11.26%
Eubacterium_rectale_ATCC_33656_uid59169	4	2	2	0	0	0	10	32.8	26.3	6.5	24.8	1.11	63.57%	26.03%	10.40%
Exiguobacterium_sibiricum_255_15_uid58053	2	2	0	0	0	0	6	29.5	19	10.5	18.5	1.03	1.43%	1.92%	96.65%
Frankia_alni_ACN14a_uid58695	1	0	0	0	1	0	43	121	60	61	40	1.5	26.40%	64.00%	9.60%
Gemmatimonas_aurantiaca_T_27_uid58813	5	0	2	0	0	3	54	85.2	72.2	13	67.4	1.07	97.47%	0.86%	1.65%
Geobacillus_thermodenitrificans_NG80_2_uid58829	1	0	1	0	0	0	13	26	15	11	14	1.07	0.00%	96.29%	3.70%
Geobacter_bemidjiensis_Bem_uid58749	4	4	0	0	0	0	6	41.5	27.5	14	22.3	1.23	97.37%	2.00%	0.63%
Geobacter_lovleyi_SZ_uid58713	6	1	0	0	4	1	41	45.2	33.5	11.7	25.3	1.35	21.62%	77.62%	0.76%
Geobacter_metallireducens_GS_15_uid57731	12	0	0	6	4	2	45	60.1	59	1.1	56.3	1.05	98.00%	1.31%	0.68%
Geobacter_sulfurreducens_PCA_uid57743	22	0	0	5	12	5	49	90.9	64.5	26.4	58	1.12	73.45%	0.70%	25.84%
Gloeobacter_violaceus_PCC_7421_uid58011	10	0	0	0	4	6	60	66.9	65.6	1.3	61.9	1.06	95.99%	0.99%	3.01%
Gluconacetobacter_diazotrophicus_PAl_5_uid59075	12	0	0	0	6	6	62	89.2	81.2	8	70.5	1.12	64.92%	32.30%	2.77%
Gluconobacter_oxydans_621H_uid58239	1	0	0	0	0	1	66	25	25	0	24	1.04	96.00%	4.00%	0.00%
Granulibacter_bethesdensis_CGDNIH1_uid58661	1	0	0	0	1	0	45	77	43	34	29	1.48	61.03%	25.97%	12.98%
Haemophilus_ducreyi_35000HP_uid57625	36	0	34	2	0	0	18	57.4	37.2	20.2	27.2	1.37	63.20%	31.91%	4.87%
Haemophilus_influenzae_86_028NP_uid58093	52	0	52	0	0	0	14	94.3	43.1	51.2	30.4	1.43	59.54%	32.82%	7.62%
Haemophilus_parasuis_SH0165_uid59273	127	0	104	22	1	0	18	98.4	47.7	50.7	30.2	1.57	63.35%	33.62%	3.02%
Haemophilus_somnus_129PT_uid57929	2	0	2	0	0	0	13	42	38	4	28	1.36	76.64%	19.43%	3.92%
Haloarcula_marismortui_ATCC_43049_uid57719	11	0	0	4	3	4	51	135	121.1	13.9	110.1	1.09	94.96%	2.44%	2.58%
Halobacterium_salinarum_R1_uid61571	5	0	0	3	1	1	44	123.8	112.2	11.6	100.2	1.08	56.85%	2.27%	40.87%
Haloquadratum_walsbyi_DSM_16790_uid58673	2	0	0	2	0	0	25	51.5	48.5	3	46	1.06	96.17%	3.83%	0.00%
Halorhodospira_halophila_SL1_uid58473	13	0	1	0	10	2	50	56.2	52	4.2	49.3	1.06	97.56%	1.06%	1.37%
Halorubrum_lacusprofundi_ATCC_49239_uid58807	3	0	0	0	2	1	55	242.3	222.3	20	166	1.2	96.34%	1.65%	1.99%
Halothermothrix_orenii_H_168_uid58585	6	0	6	0	0	0	18	51.2	43.3	7.8	39.3	1.12	43.66%	51.35%	4.98%
Helicobacter_acinonychis_Sheeba_uid58685	1	0	0	0	1	0	44	76	74	2	71	1.04	92.30%	3.84%	3.84%
Helicobacter_hepaticus_ATCC_51449_uid57737	2	2	0	0	0	0	6	50	29.5	20.5	26.5	1.12	4.41%	6.27%	89.31%
Helicobacter_pylori_26695_uid57787	1	0	0	0	0	1	63	75	71	4	71	1	88.31%	9.09%	2.59%
Herminiimonas_arsenicoxydans_uid58291	2	0	0	0	0	2	63	83.5	83	0.5	81.5	1.02	92.83%	1.19%	5.97%
Hyphomonas_neptunium_ATCC_15444_uid58433	3	0	0	0	1	2	68	107	106.7	0.3	104	1.04	95.79%	1.78%	2.42%
Kineococcus_radiotolerans_SRS30216_uid58067	5	0	0	0	5	0	44	154.8	109.6	45.2	102.6	1.1	96.57%	1.26%	2.16%
Klebsiella_pneumoniae_342_uid59145	18	1	0	0	4	13	62	96.7	93.8	2.8	88.6	1.06	90.39%	6.43%	3.17%
Kocuria_rhizophila_DC2201_uid59099	25	0	0	0	13	12	59	74.7	72.6	2	65.8	1.1	96.00%	1.31%	2.68%
Lactobacillus_acidophilus_NCFM_uid57685	6	0	0	0	4	2	51	26.8	22.5	4.3	13.8	1.7	34.01%	64.33%	1.66%
Lactobacillus_casei_ATCC_334_uid57985	1	0	0	0	1	0	45	19	16	3	9	1.78	5.00%	95.00%	0.00%
Lactobacillus_delbrueckii_bulgaricus_ATCC_11842_uid58647	6	0	0	0	6	0	44	39.2	31	8.2	21.7	1.66	29.14%	70.18%	0.68%
Lactobacillus_fermentum_IFO_3956_uid58865	1	0	0	0	1	0	45	45	29	16	21	1.38	6.66%	91.11%	2.22%
Lactobacillus_helveticus_DPC_4571_uid58761	6	0	0	0	6	0	50	12	9.5	2.5	8.8	1.08	0.00%	100.00%	0.00%
Lactobacillus_plantarum_JDM1_uid59361	2	0	2	0	0	0	9	21.5	18	3.5	17.5	1.03	4.17%	7.89%	87.94%
Lactobacillus_sakei_23K_uid58281	10	0	0	10	0	0	22	16.5	11.3	5.2	10.1	1.12	64.90%	31.32%	3.78%
Lactobacillus_salivarius_UCC118_uid58233	2	0	2	0	0	0	13	39	35.5	3.5	32.5	1.09	95.85%	1.52%	2.63%
Laribacter_hongkongensis_HLHK9_uid59265	4	0	0	0	2	2	69	84.3	81.5	2.8	79.3	1.03	94.31%	0.58%	5.10%
Leifsonia_xyli_CTCB07_uid57759	8	0	0	0	3	5	62	83	80.8	2.3	74.8	1.07	81.53%	15.29%	3.17%
Leptothrix_cholodnii_SP_6_uid58971	8	0	0	0	4	4	58	138	124.6	13.4	103.9	1.18	97.09%	1.00%	1.90%
Leuconostoc_mesenteroides_ATCC_8293_uid57919	2	0	0	0	0	2	64	14	12.5	1.5	12	1.04	100.00%	0.00%	0.00%
Listeria_innocua_Clip11262_uid61567	2	0	2	0	0	0	16	138.5	111.5	27	109	1.02	95.21%	1.44%	3.34%
Listeria_monocytogenes_Clip80459_uid59317	2	0	2	0	0	0	16	125	104.5	20.5	101	1.04	91.59%	6.80%	1.60%
Listeria_welshimeri_serovar_6b_SLCC5334_uid61605	1	0	0	0	0	1	62	24	24	0	23	1.04	96.00%	0.00%	4.00%
Magnetococcus_MC_1_uid57833	3	0	2	0	1	0	25	42.3	36.7	5.7	33.3	1.09	73.16%	25.31%	1.51%
Magnetospirillum_magneticum_AMB_1_uid58527	26	0	0	0	18	8	52	117.1	79.2	37.9	61.8	1.25	64.86%	30.80%	4.32%
Mannheimia_succiniciproducens_MBEL55E_uid58197	17	1	14	0	2	0	17	104.2	40.8	63.4	35.1	1.17	42.73%	50.24%	7.02%
Maricaulis_maris_MCS10_uid58689	2	0	0	0	1	1	60	84	82.5	1.5	80	1.03	96.80%	1.25%	1.94%
Marinobacter_aquaeolei_VT8_uid59419	3	0	2	0	0	1	40	87.7	68.3	19.3	60.3	1.1	97.44%	0.25%	2.30%
Marinomonas_MWYL1_uid58715	7	0	0	0	5	2	49	72.3	46.7	25.6	20.3	2.73	31.49%	68.37%	0.13%
Mesorhizobium_loti_MAFF303099_uid57601	20	1	0	1	14	4	51	168	152.6	15.4	134	1.14	91.74%	6.62%	1.63%
Metallosphaera_sedula_DSM_5348_uid58717	51	0	0	0	51	0	51	54.6	44.6	9.9	26.5	1.68	5.30%	93.71%	0.98%
Methanobrevibacter_smithii_ATCC_35061_uid58827	8	2	4	1	1	0	19	35.1	31	4.1	27.8	1.17	97.58%	1.09%	1.32%
Methanococcoides_burtonii_DSM_6242_uid58023	4	0	0	0	4	0	44	65	40	25	14	2.86	1.14%	98.86%	0.00%
Methanococcus_maripaludis_C5_uid58741	6	0	4	0	1	1	33	47.3	44.5	2.8	40.8	1.13	96.64%	1.95%	1.40%
Methanococcus_vannielii_SB_uid58767	2	0	0	0	0	2	83	64.5	64.5	0	59.5	1.09	97.12%	1.61%	1.27%
Methanoculleus_marisnigri_JR1_uid58561	7	0	0	4	0	3	44	69.3	66.4	2.9	59	1.11	97.94%	0.78%	1.28%
Methanopyrus_kandleri_AV19_uid57883	8	2	6	0	0	0	9	24.5	16	8.5	11.5	1.39	6.12%	92.13%	1.74%
Methanosarcina_mazei_Go1_uid57893	3	0	2	0	0	1	37	51.3	48	3.3	42	1.14	96.78%	3.21%	0.00%
Methanosphaera_stadtmanae_DSM_3091_uid58407	3	0	2	0	0	1	33	17	15	2	13.3	1.13	100.00%	0.00%	0.00%
Methanosphaerula_palustris_E1_9c_uid59193	11	0	0	0	10	1	47	105.3	61.2	44.1	36.7	2	19.54%	78.98%	1.47%
Methanospirillum_hungatei_JF_1_uid58181	2	0	0	1	1	0	39	60	47.5	12.5	23	2.05	9.98%	89.42%	0.60%
Methanothermobacter_thermautotrophicus_Delta_H_uid57877	9	0	2	0	7	0	40	32.7	29.7	3	21.3	1.46	41.32%	56.24%	2.43%
Methylibium_petroleiphilum_PM1_uid58085	16	0	0	0	7	9	67	95.8	89	6.8	79	1.14	97.16%	0.73%	2.10%
Methylobacillus_flagellatus_KT_uid58049	5	0	0	0	5	0	48	40.8	28.8	12	24.6	1.18	8.05%	91.43%	0.51%
Methylobacterium_chloromethanicum_CM4_uid58933	1	0	0	0	1	0	43	226	205	21	177	1.16	93.01%	4.80%	2.18%
Methylobacterium_extorquens_AM1_uid57605	7	0	0	0	5	2	56	175	152.7	22.3	134.1	1.15	92.54%	5.28%	2.16%
Methylobacterium_nodulans_ORS_2060_uid59023	1	0	0	0	1	0	42	72	44	28	27	1.63	5.55%	91.66%	2.77%
Methylobacterium_populi_BJ001_uid58937	11	0	0	0	5	6	59	148.4	136.2	12.2	118.8	1.14	91.72%	4.87%	3.39%
Methylobacterium_radiotolerans_JCM_2831_uid58845	6	0	0	0	4	2	58	190.7	161.2	29.5	134.7	1.18	95.45%	3.10%	1.43%
Methylocella_silvestris_BL2_uid59433	4	0	0	0	2	2	63	139.3	135.5	3.8	121	1.11	93.09%	2.76%	4.14%
Methylococcus_capsulatus_Bath_uid57607	6	0	0	1	4	1	51	76.3	74.3	2	69.8	1.06	92.06%	5.14%	2.79%
Micrococcus_luteus_NCTC_2665_uid59033	4	0	0	0	4	0	47	115.3	98.5	16.8	89.3	1.09	94.81%	3.65%	1.53%
Moorella_thermoacetica_ATCC_39073_uid58051	14	0	4	2	7	1	37	73.5	70	3.5	63.1	1.12	83.96%	13.81%	2.22%
Mycobacterium_abscessus_uid61613	29	0	22	0	7	0	26	43.5	41.6	1.9	37.9	1.19	88.33%	5.89%	5.78%
Mycobacterium_avium_104_uid57693	88	0	88	0	0	0	18	35.6	27.5	8.1	17.5	1.57	86.78%	8.68%	4.52%
Mycobacterium_bovis_AF2122_97_uid57695	2	0	1	1	0	0	26	55.5	43	12.5	31.5	1.53	96.42%	1.79%	1.79%
Mycobacterium_gilvum_PYR_GCK_uid59421	3	0	3	0	0	0	19	32.3	29	3.3	18.3	1.58	83.44%	12.38%	4.17%
Mycobacterium_marinum_M_uid59423	5	0	1	2	0	2	42	47.2	27.8	19.4	20	1.44	94.52%	4.30%	1.18%
Mycobacterium_smegmatis_MC2_155_uid57701	15	0	12	0	1	2	28	50.9	41.1	9.7	30.3	1.42	88.85%	6.60%	4.54%
Mycobacterium_tuberculosis_CDC1551_uid57775	2	0	1	1	0	0	26	56.5	44	12.5	31.5	1.56	91.86%	6.35%	1.78%
Mycobacterium_vanbaalenii_PYR_1_uid58463	5	0	5	0	0	0	19	43.2	35.8	7.4	18.2	1.94	83.36%	14.63%	1.99%
Mycoplasma_penetrans_HF_2_uid57729	1	0	0	0	0	1	63	50	45	5	45	1	94.00%	4.00%	2.00%
Myxococcus_xanthus_DK_1622_uid58003	15	0	0	0	8	7	60	189.7	169.6	20.1	133.3	1.27	96.56%	1.68%	1.74%
Natranaerobius_thermophilus_JW_NM_WN_LF_uid59001	4	0	4	0	0	0	18	94.3	79	15.3	74.5	1.08	96.87%	2.78%	0.34%
Natronomonas_pharaonis_DSM_2160_uid58435	10	0	0	2	6	2	44	128.7	120.1	8.6	96.3	1.22	97.17%	0.62%	2.19%
Nautilia_profundicola_AmH_uid59345	2	0	0	2	0	0	28	10.5	8.5	2	7.5	1.13	100.00%	0.00%	0.00%
Nitrosopumilus_maritimus_SCM1_uid58903	2	0	1	0	1	0	34	25	23	2	23	1	98.44%	1.56%	0.00%
Nocardia_farcinica_IFM_10152_uid58203	16	0	14	0	2	0	23	58.9	45.4	13.5	34.3	1.41	80.13%	16.84%	3.02%
Nostoc_punctiforme_PCC_73102_uid57767	2	0	0	0	2	0	36	36	30	6	28	1.07	77.64%	18.14%	4.22%
Novosphingobium_aromaticivorans_DSM_12444_uid57747	3	0	0	0	2	1	58	123	122.3	0.7	105.3	1.17	97.32%	1.44%	1.22%
Oligotropha_carboxidovorans_OM5_uid59155	5	0	0	1	2	2	59	84.6	82	2.6	79.6	1.03	96.66%	0.62%	2.71%
Opitutus_terrae_PB90_1_uid58965	2	0	0	0	2	0	36	137	117	20	107	1.1	97.45%	1.49%	1.06%
Parabacteroides_distasonis_ATCC_8503_uid58301	1	0	0	0	0	1	80	46	45	1	45	1	95.65%	0.00%	4.34%
Paracoccus_denitrificans_PD1222_uid58187	38	0	0	2	15	21	64	65.7	61.8	3.9	57.2	1.08	96.66%	1.28%	2.05%
Parvibaculum_lavamentivorans_DS_1_uid58739	9	0	0	1	6	2	51	84.9	83.2	1.7	75.2	1.11	98.06%	1.03%	0.90%
Pasteurella_multocida_Pm70_uid57627	20	0	18	0	2	0	17	65.4	36.3	29.1	31	1.19	44.75%	47.97%	7.27%
Pelobacter_carbinolicus_DSM_2380_uid58241	20	0	2	1	17	0	42	100.4	50.2	50.2	35.3	1.5	23.26%	0.96%	75.77%
Pelobacter_propionicus_DSM_2379_uid58255	21	0	2	4	13	2	40	62.3	58.5	3.8	55.8	1.06	94.51%	4.69%	0.78%
Pelodictyon_phaeoclathratiforme_BU_1_uid58173	10	0	0	0	10	0	50	34.1	23.9	10.2	20.2	1.21	11.78%	87.69%	0.53%
Pelotomaculum_thermopropionicum_SI_uid58877	1	0	0	0	0	1	66	70	67	3	63	1.06	97.14%	1.42%	1.42%
Persephonella_marina_EX_H1_uid58119	3	0	0	2	1	0	33	33.3	31.7	1.7	30.3	1.06	93.36%	4.99%	1.64%
Petrotoga_mobilis_SJ95_uid58747	4	0	4	0	0	0	19	30.8	29	1.8	25.3	1.15	13.44%	77.74%	8.82%
Phenylobacterium_zucineum_HLK1_uid58959	17	0	0	2	10	5	49	105.9	95.6	10.3	83.5	1.14	95.41%	3.28%	1.29%
Photobacterium_profundum_SS9_uid62923	1	0	0	0	1	0	45	25	16	9	14	1.14	16.00%	80.00%	4.00%
Polaromonas_naphthalenivorans_CJ2_uid58273	106	16	30	56	4	0	21	82.7	28.9	53.7	19.1	1.49	24.49%	69.60%	5.89%
Prosthecochloris_aestuarii_DSM_271_uid58151	4	0	0	0	4	0	46	37.5	23	14.5	11.3	2.05	0.00%	100.00%	0.00%
Pseudomonas_aeruginosa_LESB58_uid59275	2	0	0	0	2	0	48	268.5	242.5	26	186	1.31	95.78%	2.20%	2.02%
Pseudomonas_fluorescens_Pf0_1_uid57591	21	0	0	4	8	9	60	123	117.4	5.6	105	1.12	96.59%	1.21%	2.19%
Pseudomonas_mendocina_ymp_uid58723	14	0	2	3	6	3	44	99.6	80.2	19.4	67.6	1.22	64.72%	34.00%	1.28%
Pseudomonas_stutzeri_A1501_uid58641	12	0	0	2	4	6	55	92.8	89.2	3.7	78.6	1.13	95.95%	1.76%	2.27%
Psychromonas_ingrahamii_37_uid58521	18	0	0	0	18	0	47	43.4	24.1	19.3	14.1	1.71	1.77%	98.23%	0.00%
Pyrobaculum_neutrophilum_V24Sta_uid58421	1	0	0	0	1	0	54	20	20	0	18	1.11	23.80%	76.19%	0.00%
Pyrococcus_abyssi_GE5_uid62903	10	0	0	0	10	0	48	19.4	18.4	1	17.2	1.07	17.77%	80.64%	1.59%
Pyrococcus_furiosus_DSM_3638_uid57873	24	0	0	0	24	0	47	47	44.2	2.9	27.9	1.57	18.53%	80.84%	0.62%
Ralstonia_eutropha_H16_uid62925	29	0	0	1	12	16	63	80.3	76.1	4.2	66.6	1.14	97.17%	1.21%	1.61%
Ralstonia_pickettii_12D_uid58859	5	0	0	2	1	2	52	76	71.2	4.8	66.4	1.06	94.19%	3.81%	1.99%
Ralstonia_solanacearum_GMI1000_uid57593	26	0	0	2	14	10	55	63.6	61	2.6	56.9	1.07	95.33%	1.65%	3.01%
Renibacterium_salmoninarum_ATCC_33209_uid58899	1	0	1	0	0	0	16	22	19	3	16	1.19	27.27%	68.18%	4.54%
Rhizobium_etli_CFN_42_uid58377	13	0	0	0	5	8	65	130.1	128.3	1.8	116.9	1.09	95.63%	1.59%	2.76%
Rhizobium_leguminosarum_bv__trifolii_WSM1325_uid58991	5	0	0	0	3	2	65	131.4	121	10.4	104.4	1.15	96.86%	1.95%	1.17%
Rhodobacter_sphaeroides_2_4_1_uid57653	19	0	0	0	8	11	60	92	86.8	5.2	81.2	1.07	95.35%	2.47%	2.16%
Rhodococcus_erythropolis_PR4_uid59019	5	0	1	1	1	2	48	279.2	259	20.2	214.2	1.23	90.87%	5.38%	3.73%
Rhodoferax_ferrireducens_T118_uid58353	140	13	53	70	4	0	21	59.6	29.7	30	14.4	2.01	33.78%	60.91%	5.30%
Rhodopseudomonas_palustris_BisA53_uid58445	3	0	0	1	0	2	60	95.7	91.7	4	72.7	1.25	96.03%	3.47%	0.49%
Rhodospirillum_centenum_SW_uid58805	13	0	0	4	5	4	54	117.3	105.3	12	86.9	1.2	98.02%	0.80%	1.17%
Rhodospirillum_rubrum_ATCC_11170_uid57655	8	0	0	0	4	4	61	100	91.8	8.3	81.8	1.12	85.28%	12.04%	2.67%
Rickettsia_akari_Hartford_uid58161	2	2	0	0	0	0	6	19.5	11	8.5	9	1.22	11.76%	86.76%	1.47%
Rickettsia_canadensis_McKiel_uid58159	2	0	2	0	0	0	9	27.5	11.5	16	11	1.05	14.98%	85.01%	0.00%
Rickettsia_conorii_Malish_7_uid57633	2	2	0	0	0	0	6	26.5	13	13.5	10	1.3	19.29%	80.71%	0.00%
Rickettsia_peacockii_Rustic_uid59301	2	2	0	0	0	0	6	24.5	10	14.5	10	1	10.68%	89.32%	0.00%
Rickettsia_rickettsii_Iowa_uid58961	2	2	0	0	0	0	6	29	10	19	10	1	24.26%	75.73%	0.00%
Rubrobacter_xylanophilus_DSM_9941_uid58057	7	0	0	3	4	0	39	93.4	80.7	12.7	72	1.13	96.18%	2.36%	1.44%
Ruegeria_pomeroyi_DSS_3_uid57863	4	0	0	0	2	2	57	95	93.3	1.8	80.3	1.16	98.47%	1.06%	0.47%
Salinibacter_ruber_DSM_13855_uid58513	13	0	2	5	4	2	40	73.2	64.8	8.5	59.5	1.08	95.76%	2.36%	1.86%
Salinispora_arenicola_CNS_205_uid58659	12	0	0	0	10	2	50	72.4	62.3	10.1	53.8	1.23	36.10%	61.25%	2.64%
Salinispora_tropica_CNB_440_uid58565	15	0	0	0	5	10	63	129.9	124.3	5.6	112.8	1.09	93.54%	2.90%	3.55%
Salmonella_enterica_arizonae_serovar_62_z4_z23__uid58191	1	1	0	0	0	0	6	22	19	3	16	1.19	8.33%	91.66%	0.00%
Serratia_proteamaculans_568_uid58725	6	0	2	0	2	2	47	103.8	96.3	7.5	90.8	1.06	95.88%	1.89%	2.22%
Shewanella_loihica_PV_4_uid58349	7	0	0	4	1	2	41	61.6	59.6	2	55	1.08	97.55%	0.87%	1.56%
Shewanella_putrefaciens_CN_32_uid58267	2	0	0	0	2	0	46	87	46	41	28	1.68	9.76%	90.23%	0.00%
Shigella_sonnei_Ss046_uid58217	1	1	0	0	0	0	6	21	16	5	16	1	8.69%	91.30%	0.00%
Sinorhizobium_medicae_WSM419_uid58549	6	0	0	1	1	4	65	116.3	114.3	2	107.5	1.07	95.32%	1.83%	2.84%
Sinorhizobium_meliloti_1021_uid57603	2	0	2	0	0	0	16	113.5	75.5	38	72	1.05	97.91%	1.69%	0.40%
Sorangium_cellulosum__So_ce_56__uid61629	2	0	0	0	2	0	47	61	28.5	32.5	27	1.06	NA	NA	NA
Sphingopyxis_alaskensis_RB2256_uid58351	5	0	0	1	1	3	55	116.2	109.2	7	96.8	1.12	96.87%	2.17%	0.96%
Staphylococcus_aureus_RF122_uid57661	6	0	2	0	0	4	47	33.7	29.2	4.5	28.3	1.04	98.70%	1.05%	0.25%
Staphylococcus_carnosus_TM300_uid59401	5	0	4	0	1	0	22	43.6	41	2.6	38.8	1.06	97.35%	0.89%	1.75%
Staphylococcus_saprophyticus_ATCC_15305_uid58411	3	0	3	0	0	0	15	28.7	27	1.7	26	1.03	70.55%	29.45%	0.00%
Staphylothermus_marinus_F1_uid58719	16	0	0	0	16	0	48	22.2	21.6	0.6	19.8	1.11	14.17%	84.35%	1.48%
Streptococcus_dysgalactiae_equisimilis_GGS_124_uid59103	2	0	0	0	0	2	61	20.5	19.5	1	18.5	1.06	100.00%	0.00%	0.00%
Streptococcus_equi_4047_uid59259	2	0	0	0	0	2	61	21.5	21	0.5	20	1.06	100.00%	0.00%	0.00%
Streptococcus_gordonii_Challis_substr__CH1_uid57667	4	0	0	1	3	0	36	24.8	24.8	0	16	1.59	5.74%	94.25%	0.00%
Streptococcus_thermophilus_CNRZ1066_uid58221	2	0	0	1	1	0	36	32	29.5	2.5	17	1.78	2.70%	97.30%	0.00%
Streptomyces_avermitilis_MA_4680_uid57739	95	0	95	0	0	0	17	65.2	37.2	27.9	26.6	1.46	86.57%	11.63%	1.78%
Streptomyces_coelicolor_A3_2__uid57801	8	0	5	0	2	1	29	154.6	118.3	36.4	99.1	1.2	90.85%	6.30%	2.84%
Streptomyces_griseus_NBRC_13350_uid58983	15	0	12	0	3	0	24	111.6	79.8	31.8	65.6	1.18	95.39%	3.48%	1.12%
Sulfolobus_acidocaldarius_DSM_639_uid58379	16	0	0	0	16	0	44	31.4	29	2.4	21.9	1.32	11.71%	86.79%	1.49%
Sulfolobus_islandicus_L_S_2_15_uid58871	28	0	0	0	28	0	48	43.9	42	1.9	31.8	1.33	14.99%	83.11%	1.88%
Sulfolobus_tokodaii_7_uid57807	7	0	0	0	7	0	50	38.1	34.4	3.7	26.6	1.24	16.71%	76.34%	6.94%
Sulfurihydrogenibium_azorense_Az_Fu1_uid58121	4	0	0	4	0	0	26	10.8	9.5	1.3	9	1.05	100.00%	0.00%	0.00%
Symbiobacterium_thermophilum_IAM_14863_uid58165	3	0	0	0	3	0	46	66.3	32.3	34	28.3	1.14	15.19%	84.30%	0.50%
Syntrophobacter_fumaroxidans_MPOB_uid58177	8	0	0	0	8	0	45	76.5	40.1	36.4	30.3	1.32	5.27%	94.30%	0.42%
Syntrophomonas_wolfei_Goettingen_uid58179	3	0	0	0	3	0	49	20.7	13.7	7	12.3	1.11	1.51%	98.48%	0.00%
Syntrophus_aciditrophicus_SB_uid58539	5	0	0	0	5	0	49	44.6	30.6	14	26	1.18	49.66%	38.07%	12.25%
Thauera_MZ1T_uid58987	13	0	0	0	8	5	58	172	152.8	19.2	123.2	1.26	88.02%	10.56%	1.41%
Thermoanaerobacter_pseudethanolicus_ATCC_33223_uid58339	2	0	2	0	0	0	19	37	33.5	3.5	30.5	1.1	29.34%	66.75%	3.91%
Thermobifida_fusca_YX_uid57703	12	0	0	0	12	0	47	185.1	60.1	125	37.9	1.63	11.42%	87.12%	1.45%
Thermococcus_gammatolerans_EJ3_uid59389	2	0	0	1	1	0	40	45.5	45	0.5	44.5	1.02	98.33%	0.00%	1.67%
Thermococcus_kodakarensis_KOD1_uid58225	18	0	0	0	15	3	48	18.1	16.1	1.9	15.2	1.07	9.85%	89.23%	0.91%
Thermococcus_onnurineus_NA1_uid59043	3	0	0	0	3	0	49	19.7	19	0.7	17.7	1.07	42.38%	55.65%	1.96%
Thermomicrobium_roseum_DSM_5159_uid59341	3	0	0	2	1	0	35	21.3	20.3	1	13.7	1.43	0.92%	93.62%	5.45%
Thermoplasma_volcanium_GSS1_uid57751	1	0	0	0	0	1	64	11	10	1	10	1	9.09%	90.90%	0.00%
Thermosipho_africanus_TCF52B_uid59095	2	2	0	0	0	0	6	31.5	24	7.5	18	1.33	4.50%	5.97%	89.52%
Thermosipho_melanesiensis_BI429_uid58683	2	2	0	0	0	0	6	36	22.5	13.5	18	1.25	6.70%	4.14%	89.16%
Thermotoga_lettingae_TMO_uid58419	7	0	0	0	7	0	51	30.9	23.4	7.4	14.1	1.57	5.07%	93.66%	1.26%
Thermotoga_maritima_MSB8_uid57723	2	1	0	0	1	0	22	29	28.5	0.5	20.5	1.25	16.46%	76.46%	7.08%
Thermotoga_petrophila_RKU_1_uid58655	43	0	0	0	43	0	51	15.4	15	0.4	12.1	1.24	5.57%	94.43%	0.00%
Thermus_thermophilus_HB27_uid58033	3	0	0	2	0	1	46	79	71	8	58	1.13	98.41%	1.12%	0.46%
Thiobacillus_denitrificans_ATCC_25259_uid58189	13	0	0	0	8	5	56	122.3	113.4	8.9	105.9	1.08	97.79%	0.31%	1.89%
Tolumonas_auensis_DSM_9187_uid59395	1	0	0	0	1	0	45	102	53	49	35	1.51	8.82%	90.19%	0.98%
Treponema_denticola_ATCC_35405_uid57583	24	0	4	15	1	4	36	48.3	45.8	2.4	23.8	2.04	26.50%	71.98%	1.51%
Variovorax_paradoxus_S110_uid59437	6	5	0	1	0	0	11	20.7	18.2	2.5	13.8	1.3	44.93%	53.88%	1.19%
Verminephrobacter_eiseniae_EF01_2_uid58675	1	0	0	0	1	0	45	274	80	194	80	1	9.96%	89.67%	0.35%
Vibrio_fischeri_ES114_uid58163	2	0	2	0	0	0	19	58.5	55.5	3	53	1.05	97.50%	2.50%	0.00%
Xanthobacter_autotrophicus_Py2_uid58453	11	0	0	2	6	3	50	106.6	93	13.6	79.8	1.14	91.09%	7.41%	1.49%
Xanthomonas_axonopodis_citri_306_uid57889	15	0	0	2	2	11	65	78.5	77.1	1.4	73.3	1.05	94.94%	2.07%	2.97%
Yersinia_pseudotuberculosis_IP_31758_uid58487	3	0	0	0	3	0	46	34.3	25	9.3	20.3	1.25	7.02%	91.31%	1.67%
Legend (see also legend to Supplementary Table S1):
N: Number of significant motif pairs detected in the genome (includingpartially overlaping motifs)
d1: Number of close motif pairs with distances 5-8 nucleotides
d2: Number of motif pairs with distances 9-20 nucleotides
d3: Number of motif pairs with distances 21-35 nucleotides
d4: Number of motif pairs with distances 36-60 nucleotides
d5: Number of motif pairs with distances 60-89 nucleotides
d.m: Mean value of the distance d (measured from first nucleotide of the first pentamer to teh first nucleotide of teh second pentamer) among all significant motif pairs found in the genome
Initial_n.m: Mean value of Initial_n (number of occurrences of the motif pair before elimination of similar spacers)
Reduced_n.m: Mean value of Reduced_n (excluding occurrences with similar spacers)
Difference.m: Mean difference Initial_n minus Reduced_n
Cutoff.m: Mean value of the minimum number of occurrences for any particular motif pair to qualify as significant
Reduced_n.m/Cutoff.m: Ratio of Reduced_n.m and Cutoff.m
Gene.m: Mean percentage of the motif occurrences found in protein-coding genes (CDS features in the annotation)
Intergenic.m: Mean percentage of the motif occurrences found in "intergenic regions" (everything not annotated as CDS)
Overlap.m: Mean percentage of the motif occurrences spanning boundaries of genes and intergenic regions
