# Supplementary material for: Unsupervised statistical discovery of spaced motifs in prokaryotic genomes
Source: BMC Genomics. 2017 Jan 5;18:27. doi: 10.1186/s12864-016-3400-0 (PMC5217627; doi:10.1186/s12864-016-3400-0)
Supplement: Additional file 4: — Table S4. List of the 30 genomes selected for detailed analysis. Description of data: The table contains the 30 genomes that are selected to investigate in detail in this paper. (XLSX 10 kb) [file 12864_2016_3400_MOESM4_ESM.xlsx]

## Sheet: Sheet1
Supplementary Table S4. List of the 30 genomes selected for detailed analysis
Acidovorax citrulli AAC00 1
Actinobacillus pleuropneumoniae serovar 5b L20
Anaeromyxobacter dehalogenans 2CP 1
Arcobacter butzleri RM4018
Campylobacter concisus 13826
Campylobacter curvus 525 92
Candidatus Desulforudis audaxviator MP104C
Candidatus Sulcia muelleri GWSS
Clostridium beijerinckii NCIMB 8052
Clostridium thermocellum ATCC 27405
Corynebacterium aurimucosum ATCC 700975
Corynebacterium jeikeium K411
Corynebacterium urealyticum DSM 7109
Exiguobacterium sibiricum 255 15
Geobacter bemidjiensis Bem
Haemophilus influenzae Rd KW20
Helicobacter hepaticus ATCC 51449
Lactobacillus plantarum JDM1
Leuconostoc mesenteroides ATCC 8293
Methanopyrus kandleri AV19
Mycobacterium bovis AF2122 97
Mycobacterium marinum M
Mycobacterium tuberculosis CDC1551
Nautilia profundicola AmH
Ralstonia eutropha H16
Staphylococcus aureus RF122
Streptococcus dysgalactiae equisimilis GGS 124
Streptococcus equi 4047
Thermosipho africanus TCF52B
Thermosipho melanesiensis BI429
